# Supplementary material for: Metagenomic analysis reveals oropharyngeal microbiota alterations in patients with COVID-19
Source: Signal Transduct Target Ther. 2021 May 13;6:191. doi: 10.1038/s41392-021-00614-3 (PMC8116522; doi:10.1038/s41392-021-00614-3)
Supplement: Supplementary file 1 — Supplementary TableS6 [file 41392_2021_614_MOESM1_ESM.xlsx]

## Sheet: sheet1
Table S6. KEGG pathway enrichment of 7,842,539 proteins in landscape oral human microbiome [31]
Pathway ID	Pathway name	Count (681,234)	level 2 number	Level 1	Level 2
ko04212	Longevity regulating pathway - worm	1094	2144	Organismal Systems	Aging
ko04213	Longevity regulating pathway - multiple species	755	2144	Organismal Systems	Aging
ko04211	Longevity regulating pathway	295	2144	Organismal Systems	Aging
ko00270	Cysteine and methionine metabolism	10840	59388	Metabolism	Amino acid metabolism
ko00260	Glycine, serine and threonine metabolism	8138	59388	Metabolism	Amino acid metabolism
ko00400	Phenylalanine, tyrosine and tryptophan biosynthesis	7401	59388	Metabolism	Amino acid metabolism
ko00250	Alanine, aspartate and glutamate metabolism	5383	59388	Metabolism	Amino acid metabolism
ko00300	Lysine biosynthesis	5094	59388	Metabolism	Amino acid metabolism
ko00330	Arginine and proline metabolism	4176	59388	Metabolism	Amino acid metabolism
ko00340	Histidine metabolism	3137	59388	Metabolism	Amino acid metabolism
ko00220	Arginine biosynthesis	2986	59388	Metabolism	Amino acid metabolism
ko00360	Phenylalanine metabolism	2758	59388	Metabolism	Amino acid metabolism
ko00280	Valine, leucine and isoleucine degradation	2423	59388	Metabolism	Amino acid metabolism
ko00290	Valine, leucine and isoleucine biosynthesis	2214	59388	Metabolism	Amino acid metabolism
ko00350	Tyrosine metabolism	2207	59388	Metabolism	Amino acid metabolism
ko00310	Lysine degradation	1398	59388	Metabolism	Amino acid metabolism
ko00380	Tryptophan metabolism	1233	59388	Metabolism	Amino acid metabolism
ko00521	Streptomycin biosynthesis	2710	11275	Metabolism	Biosynthesis of other secondary metabolites
ko00261	Monobactam biosynthesis	1749	11275	Metabolism	Biosynthesis of other secondary metabolites
ko00401	Novobiocin biosynthesis	1372	11275	Metabolism	Biosynthesis of other secondary metabolites
ko00940	Phenylpropanoid biosynthesis	1236	11275	Metabolism	Biosynthesis of other secondary metabolites
ko00960	Tropane, piperidine and pyridine alkaloid biosynthesis	1149	11275	Metabolism	Biosynthesis of other secondary metabolites
ko00524	Neomycin, kanamycin and gentamicin biosynthesis	650	11275	Metabolism	Biosynthesis of other secondary metabolites
ko00950	Isoquinoline alkaloid biosynthesis	545	11275	Metabolism	Biosynthesis of other secondary metabolites
ko00525	Acarbose and validamycin biosynthesis	476	11275	Metabolism	Biosynthesis of other secondary metabolites
ko00332	Carbapenem biosynthesis	472	11275	Metabolism	Biosynthesis of other secondary metabolites
ko00311	Penicillin and cephalosporin biosynthesis	312	11275	Metabolism	Biosynthesis of other secondary metabolites
ko00941	Flavonoid biosynthesis	203	11275	Metabolism	Biosynthesis of other secondary metabolites
ko00945	Stilbenoid, diarylheptanoid and gingerol biosynthesis	202	11275	Metabolism	Biosynthesis of other secondary metabolites
ko00965	Betalain biosynthesis	112	11275	Metabolism	Biosynthesis of other secondary metabolites
ko00944	Flavone and flavonol biosynthesis	61	11275	Metabolism	Biosynthesis of other secondary metabolites
ko00404	Staurosporine biosynthesis	11	11275	Metabolism	Biosynthesis of other secondary metabolites
ko00943	Isoflavonoid biosynthesis	6	11275	Metabolism	Biosynthesis of other secondary metabolites
ko00254	Aflatoxin biosynthesis	3	11275	Metabolism	Biosynthesis of other secondary metabolites
ko00901	Indole alkaloid biosynthesis	3	11275	Metabolism	Biosynthesis of other secondary metabolites
ko00331	Clavulanic acid biosynthesis	1	11275	Metabolism	Biosynthesis of other secondary metabolites
ko00231	Puromycin biosynthesis	1	11275	Metabolism	Biosynthesis of other secondary metabolites
ko00232	Caffeine metabolism	1	11275	Metabolism	Biosynthesis of other secondary metabolites
ko05206	MicroRNAs in cancer	3177	6932	Human Diseases	Cancers: Overview
ko05230	Central carbon metabolism in cancer	1401	6932	Human Diseases	Cancers: Overview
ko05205	Proteoglycans in cancer	639	6932	Human Diseases	Cancers: Overview
ko05200	Pathways in cancer	555	6932	Human Diseases	Cancers: Overview
ko05203	Viral carcinogenesis	464	6932	Human Diseases	Cancers: Overview
ko05204	Chemical carcinogenesis	382	6932	Human Diseases	Cancers: Overview
ko05231	Choline metabolism in cancer	268	6932	Human Diseases	Cancers: Overview
ko05202	Transcriptional misregulation in cancer	46	6932	Human Diseases	Cancers: Overview
ko05215	Prostate cancer	328	761	Human Diseases	Cancers: Specific types
ko05222	Small cell lung cancer	116	761	Human Diseases	Cancers: Specific types
ko05211	Renal cell carcinoma	98	761	Human Diseases	Cancers: Specific types
ko05210	Colorectal cancer	90	761	Human Diseases	Cancers: Specific types
ko05219	Bladder cancer	36	761	Human Diseases	Cancers: Specific types
ko05212	Pancreatic cancer	21	761	Human Diseases	Cancers: Specific types
ko05223	Non-small cell lung cancer	14	761	Human Diseases	Cancers: Specific types
ko05214	Glioma	10	761	Human Diseases	Cancers: Specific types
ko05213	Endometrial cancer	9	761	Human Diseases	Cancers: Specific types
ko05220	Chronic myeloid leukemia	9	761	Human Diseases	Cancers: Specific types
ko05224	Breast cancer	8	761	Human Diseases	Cancers: Specific types
ko05216	Thyroid cancer	7	761	Human Diseases	Cancers: Specific types
ko05218	Melanoma	5	761	Human Diseases	Cancers: Specific types
ko05221	Acute myeloid leukemia	5	761	Human Diseases	Cancers: Specific types
ko05217	Basal cell carcinoma	5	761	Human Diseases	Cancers: Specific types
ko00520	Amino sugar and nucleotide sugar metabolism	12655	88364	Metabolism	Carbohydrate metabolism
ko00500	Starch and sucrose metabolism	10244	88364	Metabolism	Carbohydrate metabolism
ko00010	Glycolysis / Gluconeogenesis	9660	88364	Metabolism	Carbohydrate metabolism
ko00620	Pyruvate metabolism	7793	88364	Metabolism	Carbohydrate metabolism
ko00051	Fructose and mannose metabolism	7548	88364	Metabolism	Carbohydrate metabolism
ko00052	Galactose metabolism	7501	88364	Metabolism	Carbohydrate metabolism
ko00030	Pentose phosphate pathway	6843	88364	Metabolism	Carbohydrate metabolism
ko00630	Glyoxylate and dicarboxylate metabolism	5664	88364	Metabolism	Carbohydrate metabolism
ko00650	Butanoate metabolism	4776	88364	Metabolism	Carbohydrate metabolism
ko00640	Propanoate metabolism	4255	88364	Metabolism	Carbohydrate metabolism
ko00020	Citrate cycle (TCA cycle)	3941	88364	Metabolism	Carbohydrate metabolism
ko00040	Pentose and glucuronate interconversions	3085	88364	Metabolism	Carbohydrate metabolism
ko00660	C5-Branched dibasic acid metabolism	1529	88364	Metabolism	Carbohydrate metabolism
ko00053	Ascorbate and aldarate metabolism	1506	88364	Metabolism	Carbohydrate metabolism
ko00562	Inositol phosphate metabolism	1364	88364	Metabolism	Carbohydrate metabolism
ko05418	Fluid shear stress and atherosclerosis	1726	1844	Human Diseases	Cardiovascular diseases
ko05416	Viral myocarditis	97	1844	Human Diseases	Cardiovascular diseases
ko05414	Dilated cardiomyopathy	12	1844	Human Diseases	Cardiovascular diseases
ko05410	Hypertrophic cardiomyopathy (HCM)	7	1844	Human Diseases	Cardiovascular diseases
ko05412	Arrhythmogenic right ventricular cardiomyopathy (ARVC)	2	1844	Human Diseases	Cardiovascular diseases
ko04112	Cell cycle - Caulobacter	6077	7601	Cellular Processes	Cell growth and death
ko04113	Meiosis - yeast	442	7601	Cellular Processes	Cell growth and death
ko04210	Apoptosis	382	7601	Cellular Processes	Cell growth and death
ko04214	Apoptosis - fly	278	7601	Cellular Processes	Cell growth and death
ko04111	Cell cycle - yeast	128	7601	Cellular Processes	Cell growth and death
ko04110	Cell cycle	87	7601	Cellular Processes	Cell growth and death
ko04115	p53 signaling pathway	79	7601	Cellular Processes	Cell growth and death
ko04215	Apoptosis - multiple species	71	7601	Cellular Processes	Cell growth and death
ko04114	Oocyte meiosis	57	7601	Cellular Processes	Cell growth and death
ko02030	Bacterial chemotaxis	3940	7332	Cellular Processes	Cell motility
ko02040	Flagellar assembly	3314	7332	Cellular Processes	Cell motility
ko04810	Regulation of actin cytoskeleton	78	7332	Cellular Processes	Cell motility
ko04510	Focal adhesion	104	283	Cellular Processes	Cellular community - eukaryotes
ko04530	Tight junction	79	283	Cellular Processes	Cellular community - eukaryotes
ko04520	Adherens junction	54	283	Cellular Processes	Cellular community - eukaryotes
ko04540	Gap junction	23	283	Cellular Processes	Cellular community - eukaryotes
ko04550	Signaling pathways regulating pluripotency of stem cells	23	283	Cellular Processes	Cellular community - eukaryotes
ko02024	Quorum sensing	19985	28504	Cellular Processes	Cellular community - prokaryotes
ko05111	Biofilm formation - Vibrio cholerae	3305	28504	Cellular Processes	Cellular community - prokaryotes
ko02026	Biofilm formation - Escherichia coli	2859	28504	Cellular Processes	Cellular community - prokaryotes
ko02025	Biofilm formation - Pseudomonas aeruginosa	2355	28504	Cellular Processes	Cellular community - prokaryotes
ko04260	Cardiac muscle contraction	193	247	Organismal Systems	Circulatory system
ko04261	Adrenergic signaling in cardiomyocytes	38	247	Organismal Systems	Circulatory system
ko04270	Vascular smooth muscle contraction	16	247	Organismal Systems	Circulatory system
ko04360	Axon guidance	31	68	Organismal Systems	Development
ko04380	Osteoclast differentiation	30	68	Organismal Systems	Development
ko04320	Dorso-ventral axis formation	7	68	Organismal Systems	Development
ko04973	Carbohydrate digestion and absorption	363	1100	Organismal Systems	Digestive system
ko04974	Protein digestion and absorption	362	1100	Organismal Systems	Digestive system
ko04978	Mineral absorption	253	1100	Organismal Systems	Digestive system
ko04976	Bile secretion	36	1100	Organismal Systems	Digestive system
ko04970	Salivary secretion	32	1100	Organismal Systems	Digestive system
ko04972	Pancreatic secretion	29	1100	Organismal Systems	Digestive system
ko04971	Gastric acid secretion	16	1100	Organismal Systems	Digestive system
ko04977	Vitamin digestion and absorption	5	1100	Organismal Systems	Digestive system
ko04975	Fat digestion and absorption	4	1100	Organismal Systems	Digestive system
ko01501	beta-Lactam resistance	4836	12076	Human Diseases	Drug resistance: Antimicrobial
ko01502	Vancomycin resistance	3624	12076	Human Diseases	Drug resistance: Antimicrobial
ko01503	Cationic antimicrobial peptide (CAMP) resistance	3616	12076	Human Diseases	Drug resistance: Antimicrobial
ko01523	Antifolate resistance	1963	2863	Human Diseases	Drug resistance: Antineoplastic
ko01524	Platinum drug resistance	878	2863	Human Diseases	Drug resistance: Antineoplastic
ko01522	Endocrine resistance	11	2863	Human Diseases	Drug resistance: Antineoplastic
ko01521	EGFR tyrosine kinase inhibitor resistance	11	2863	Human Diseases	Drug resistance: Antineoplastic
ko04931	Insulin resistance	656	1678	Human Diseases	Endocrine and metabolic diseases
ko04930	Type II diabetes mellitus	441	1678	Human Diseases	Endocrine and metabolic diseases
ko04932	Non-alcoholic fatty liver disease (NAFLD)	313	1678	Human Diseases	Endocrine and metabolic diseases
ko04940	Type I diabetes mellitus	174	1678	Human Diseases	Endocrine and metabolic diseases
ko04933	AGE-RAGE signaling pathway in diabetic complications	94	1678	Human Diseases	Endocrine and metabolic diseases
ko04922	Glucagon signaling pathway	1497	5533	Organismal Systems	Endocrine system
ko03320	PPAR signaling pathway	1091	5533	Organismal Systems	Endocrine system
ko04920	Adipocytokine signaling pathway	826	5533	Organismal Systems	Endocrine system
ko04910	Insulin signaling pathway	660	5533	Organismal Systems	Endocrine system
ko04914	Progesterone-mediated oocyte maturation	358	5533	Organismal Systems	Endocrine system
ko04918	Thyroid hormone synthesis	352	5533	Organismal Systems	Endocrine system
ko04915	Estrogen signaling pathway	332	5533	Organismal Systems	Endocrine system
ko04917	Prolactin signaling pathway	170	5533	Organismal Systems	Endocrine system
ko04614	Renin-angiotensin system	101	5533	Organismal Systems	Endocrine system
ko04919	Thyroid hormone signaling pathway	44	5533	Organismal Systems	Endocrine system
ko04921	Oxytocin signaling pathway	29	5533	Organismal Systems	Endocrine system
ko04912	GnRH signaling pathway	18	5533	Organismal Systems	Endocrine system
ko04916	Melanogenesis	16	5533	Organismal Systems	Endocrine system
ko04911	Insulin secretion	11	5533	Organismal Systems	Endocrine system
ko04924	Renin secretion	10	5533	Organismal Systems	Endocrine system
ko04923	Regulation of lipolysis in adipocytes	7	5533	Organismal Systems	Endocrine system
ko04925	Aldosterone synthesis and secretion	7	5533	Organismal Systems	Endocrine system
ko04913	Ovarian steroidogenesis	4	5533	Organismal Systems	Endocrine system
ko00190	Oxidative phosphorylation	8268	32998	Metabolism	Energy metabolism
ko00680	Methane metabolism	6227	32998	Metabolism	Energy metabolism
ko00720	Carbon fixation pathways in prokaryotes	5489	32998	Metabolism	Energy metabolism
ko00710	Carbon fixation in photosynthetic organisms	4006	32998	Metabolism	Energy metabolism
ko00920	Sulfur metabolism	3719	32998	Metabolism	Energy metabolism
ko00910	Nitrogen metabolism	2890	32998	Metabolism	Energy metabolism
ko00195	Photosynthesis	2399	32998	Metabolism	Energy metabolism
ko04626	Plant-pathogen interaction	1075	1101	Organismal Systems	Environmental adaptation
ko04713	Circadian entrainment	10	1101	Organismal Systems	Environmental adaptation
ko04712	Circadian rhythm - plant	9	1101	Organismal Systems	Environmental adaptation
ko04710	Circadian rhythm	6	1101	Organismal Systems	Environmental adaptation
ko04711	Circadian rhythm - fly	1	1101	Organismal Systems	Environmental adaptation
ko04964	Proximal tubule bicarbonate reclamation	198	294	Organismal Systems	Excretory system
ko04962	Vasopressin-regulated water reabsorption	49	294	Organismal Systems	Excretory system
ko04961	Endocrine and other factor-regulated calcium reabsorption	17	294	Organismal Systems	Excretory system
ko04966	Collecting duct acid secretion	15	294	Organismal Systems	Excretory system
ko04960	Aldosterone-regulated sodium reabsorption	15	294	Organismal Systems	Excretory system
ko03060	Protein export	6623	14903	Genetic Information Processing	Folding, sorting and degradation
ko03018	RNA degradation	4049	14903	Genetic Information Processing	Folding, sorting and degradation
ko04122	Sulfur relay system	3203	14903	Genetic Information Processing	Folding, sorting and degradation
ko04141	Protein processing in endoplasmic reticulum	784	14903	Genetic Information Processing	Folding, sorting and degradation
ko03050	Proteasome	133	14903	Genetic Information Processing	Folding, sorting and degradation
ko04120	Ubiquitin mediated proteolysis	81	14903	Genetic Information Processing	Folding, sorting and degradation
ko04130	SNARE interactions in vesicular transport	30	14903	Genetic Information Processing	Folding, sorting and degradation
ko01100	Metabolic pathways	168007	384427	Metabolism	Global and overview maps
ko01110	Biosynthesis of secondary metabolites	67997	384427	Metabolism	Global and overview maps
ko01130	Biosynthesis of antibiotics	47727	384427	Metabolism	Global and overview maps
ko01120	Microbial metabolism in diverse environments	38468	384427	Metabolism	Global and overview maps
ko01230	Biosynthesis of amino acids	30037	384427	Metabolism	Global and overview maps
ko01200	Carbon metabolism	20534	384427	Metabolism	Global and overview maps
ko01212	Fatty acid metabolism	5430	384427	Metabolism	Global and overview maps
ko01210	2-Oxocarboxylic acid metabolism	4368	384427	Metabolism	Global and overview maps
ko01220	Degradation of aromatic compounds	1859	384427	Metabolism	Global and overview maps
ko00550	Peptidoglycan biosynthesis	9681	20402	Metabolism	Glycan biosynthesis and metabolism
ko00540	Lipopolysaccharide biosynthesis	4369	20402	Metabolism	Glycan biosynthesis and metabolism
ko00511	Other glycan degradation	2811	20402	Metabolism	Glycan biosynthesis and metabolism
ko00531	Glycosaminoglycan degradation	1110	20402	Metabolism	Glycan biosynthesis and metabolism
ko00603	Glycosphingolipid biosynthesis - globo and isoglobo series	945	20402	Metabolism	Glycan biosynthesis and metabolism
ko00513	Various types of N-glycan biosynthesis	554	20402	Metabolism	Glycan biosynthesis and metabolism
ko00604	Glycosphingolipid biosynthesis - ganglio series	515	20402	Metabolism	Glycan biosynthesis and metabolism
ko00510	N-Glycan biosynthesis	335	20402	Metabolism	Glycan biosynthesis and metabolism
ko00563	Glycosylphosphatidylinositol (GPI)-anchor biosynthesis	32	20402	Metabolism	Glycan biosynthesis and metabolism
ko00515	Mannose type O-glycan biosynthesis	31	20402	Metabolism	Glycan biosynthesis and metabolism
ko00514	Other types of O-glycan biosynthesis	11	20402	Metabolism	Glycan biosynthesis and metabolism
ko00601	Glycosphingolipid biosynthesis - lacto and neolacto series	7	20402	Metabolism	Glycan biosynthesis and metabolism
ko00532	Glycosaminoglycan biosynthesis - chondroitin sulfate / dermatan sulfate	1	20402	Metabolism	Glycan biosynthesis and metabolism
ko05340	Primary immunodeficiency	417	577	Human Diseases	Immune diseases
ko05322	Systemic lupus erythematosus	76	577	Human Diseases	Immune diseases
ko05323	Rheumatoid arthritis	39	577	Human Diseases	Immune diseases
ko05320	Autoimmune thyroid disease	13	577	Human Diseases	Immune diseases
ko05330	Allograft rejection	12	577	Human Diseases	Immune diseases
ko05310	Asthma	11	577	Human Diseases	Immune diseases
ko05321	Inflammatory bowel disease (IBD)	5	577	Human Diseases	Immune diseases
ko05332	Graft-versus-host disease	4	577	Human Diseases	Immune diseases
ko04621	NOD-like receptor signaling pathway	1286	2804	Organismal Systems	Immune system
ko04612	Antigen processing and presentation	337	2804	Organismal Systems	Immune system
ko04657	IL-17 signaling pathway	336	2804	Organismal Systems	Immune system
ko04659	Th17 cell differentiation	331	2804	Organismal Systems	Immune system
ko04622	RIG-I-like receptor signaling pathway	68	2804	Organismal Systems	Immune system
ko04666	Fc gamma R-mediated phagocytosis	67	2804	Organismal Systems	Immune system
ko04062	Chemokine signaling pathway	57	2804	Organismal Systems	Immune system
ko04611	Platelet activation	52	2804	Organismal Systems	Immune system
ko04650	Natural killer cell mediated cytotoxicity	36	2804	Organismal Systems	Immune system
ko04670	Leukocyte transendothelial migration	32	2804	Organismal Systems	Immune system
ko04620	Toll-like receptor signaling pathway	32	2804	Organismal Systems	Immune system
ko04623	Cytosolic DNA-sensing pathway	31	2804	Organismal Systems	Immune system
ko04664	Fc epsilon RI signaling pathway	30	2804	Organismal Systems	Immune system
ko04662	B cell receptor signaling pathway	27	2804	Organismal Systems	Immune system
ko04660	T cell receptor signaling pathway	26	2804	Organismal Systems	Immune system
ko04624	Toll and Imd signaling pathway	24	2804	Organismal Systems	Immune system
ko04658	Th1 and Th2 cell differentiation	11	2804	Organismal Systems	Immune system
ko04672	Intestinal immune network for IgA production	11	2804	Organismal Systems	Immune system
ko04640	Hematopoietic cell lineage	10	2804	Organismal Systems	Immune system
ko05133	Pertussis	1520	5881	Human Diseases	Infectious diseases: Bacterial
ko05120	Epithelial cell signaling in Helicobacter pylori infection	858	5881	Human Diseases	Infectious diseases: Bacterial
ko05134	Legionellosis	844	5881	Human Diseases	Infectious diseases: Bacterial
ko05152	Tuberculosis	754	5881	Human Diseases	Infectious diseases: Bacterial
ko05150	Staphylococcus aureus infection	742	5881	Human Diseases	Infectious diseases: Bacterial
ko05132	Salmonella infection	567	5881	Human Diseases	Infectious diseases: Bacterial
ko05100	Bacterial invasion of epithelial cells	279	5881	Human Diseases	Infectious diseases: Bacterial
ko05110	Vibrio cholerae infection	195	5881	Human Diseases	Infectious diseases: Bacterial
ko05131	Shigellosis	62	5881	Human Diseases	Infectious diseases: Bacterial
ko05130	Pathogenic Escherichia coli infection	60	5881	Human Diseases	Infectious diseases: Bacterial
ko05146	Amoebiasis	348	825	Human Diseases	Infectious diseases: Parasitic
ko05143	African trypanosomiasis	184	825	Human Diseases	Infectious diseases: Parasitic
ko05142	Chagas disease (American trypanosomiasis)	152	825	Human Diseases	Infectious diseases: Parasitic
ko05145	Toxoplasmosis	96	825	Human Diseases	Infectious diseases: Parasitic
ko05140	Leishmaniasis	28	825	Human Diseases	Infectious diseases: Parasitic
ko05144	Malaria	17	825	Human Diseases	Infectious diseases: Parasitic
ko05168	Herpes simplex infection	346	1079	Human Diseases	Infectious diseases: Viral
ko05169	Epstein-Barr virus infection	331	1079	Human Diseases	Infectious diseases: Viral
ko05164	Influenza A	157	1079	Human Diseases	Infectious diseases: Viral
ko05166	HTLV-I infection	97	1079	Human Diseases	Infectious diseases: Viral
ko05161	Hepatitis B	78	1079	Human Diseases	Infectious diseases: Viral
ko05162	Measles	44	1079	Human Diseases	Infectious diseases: Viral
ko05160	Hepatitis C	26	1079	Human Diseases	Infectious diseases: Viral
ko00564	Glycerophospholipid metabolism	6898	23016	Metabolism	Lipid metabolism
ko00061	Fatty acid biosynthesis	4901	23016	Metabolism	Lipid metabolism
ko00561	Glycerolipid metabolism	4204	23016	Metabolism	Lipid metabolism
ko00071	Fatty acid degradation	2242	23016	Metabolism	Lipid metabolism
ko00600	Sphingolipid metabolism	1867	23016	Metabolism	Lipid metabolism
ko01040	Biosynthesis of unsaturated fatty acids	1373	23016	Metabolism	Lipid metabolism
ko00072	Synthesis and degradation of ketone bodies	431	23016	Metabolism	Lipid metabolism
ko00590	Arachidonic acid metabolism	306	23016	Metabolism	Lipid metabolism
ko00565	Ether lipid metabolism	199	23016	Metabolism	Lipid metabolism
ko00592	alpha-Linolenic acid metabolism	149	23016	Metabolism	Lipid metabolism
ko00140	Steroid hormone biosynthesis	132	23016	Metabolism	Lipid metabolism
ko00591	Linoleic acid metabolism	122	23016	Metabolism	Lipid metabolism
ko00120	Primary bile acid biosynthesis	84	23016	Metabolism	Lipid metabolism
ko00121	Secondary bile acid biosynthesis	61	23016	Metabolism	Lipid metabolism
ko00100	Steroid biosynthesis	32	23016	Metabolism	Lipid metabolism
ko00062	Fatty acid elongation	14	23016	Metabolism	Lipid metabolism
ko00073	Cutin, suberine and wax biosynthesis	1	23016	Metabolism	Lipid metabolism
ko02010	ABC transporters	37669	51732	Environmental Information Processing	Membrane transport
ko03070	Bacterial secretion system	7950	51732	Environmental Information Processing	Membrane transport
ko02060	Phosphotransferase system (PTS)	6113	51732	Environmental Information Processing	Membrane transport
ko00860	Porphyrin and chlorophyll metabolism	8447	46858	Metabolism	Metabolism of cofactors and vitamins
ko00790	Folate biosynthesis	5675	46858	Metabolism	Metabolism of cofactors and vitamins
ko00760	Nicotinate and nicotinamide metabolism	5231	46858	Metabolism	Metabolism of cofactors and vitamins
ko00670	One carbon pool by folate	5227	46858	Metabolism	Metabolism of cofactors and vitamins
ko00770	Pantothenate and CoA biosynthesis	5065	46858	Metabolism	Metabolism of cofactors and vitamins
ko00730	Thiamine metabolism	4969	46858	Metabolism	Metabolism of cofactors and vitamins
ko00780	Biotin metabolism	3698	46858	Metabolism	Metabolism of cofactors and vitamins
ko00130	Ubiquinone and other terpenoid-quinone biosynthesis	3233	46858	Metabolism	Metabolism of cofactors and vitamins
ko00740	Riboflavin metabolism	2736	46858	Metabolism	Metabolism of cofactors and vitamins
ko00750	Vitamin B6 metabolism	1595	46858	Metabolism	Metabolism of cofactors and vitamins
ko00785	Lipoic acid metabolism	570	46858	Metabolism	Metabolism of cofactors and vitamins
ko00830	Retinol metabolism	412	46858	Metabolism	Metabolism of cofactors and vitamins
ko00450	Selenocompound metabolism	3458	14228	Metabolism	Metabolism of other amino acids
ko00480	Glutathione metabolism	2696	14228	Metabolism	Metabolism of other amino acids
ko00460	Cyanoamino acid metabolism	1820	14228	Metabolism	Metabolism of other amino acids
ko00471	D-Glutamine and D-glutamate metabolism	1660	14228	Metabolism	Metabolism of other amino acids
ko00473	D-Alanine metabolism	1512	14228	Metabolism	Metabolism of other amino acids
ko00410	beta-Alanine metabolism	1245	14228	Metabolism	Metabolism of other amino acids
ko00430	Taurine and hypotaurine metabolism	956	14228	Metabolism	Metabolism of other amino acids
ko00440	Phosphonate and phosphinate metabolism	772	14228	Metabolism	Metabolism of other amino acids
ko00472	D-Arginine and D-ornithine metabolism	109	14228	Metabolism	Metabolism of other amino acids
ko00900	Terpenoid backbone biosynthesis	5253	11306	Metabolism	Metabolism of terpenoids and polyketides
ko00523	Polyketide sugar unit biosynthesis	1476	11306	Metabolism	Metabolism of terpenoids and polyketides
ko01051	Biosynthesis of ansamycins	980	11306	Metabolism	Metabolism of terpenoids and polyketides
ko01053	Biosynthesis of siderophore group nonribosomal peptides	902	11306	Metabolism	Metabolism of terpenoids and polyketides
ko00908	Zeatin biosynthesis	740	11306	Metabolism	Metabolism of terpenoids and polyketides
ko00903	Limonene and pinene degradation	357	11306	Metabolism	Metabolism of terpenoids and polyketides
ko01055	Biosynthesis of vancomycin group antibiotics	336	11306	Metabolism	Metabolism of terpenoids and polyketides
ko01054	Nonribosomal peptide structures	250	11306	Metabolism	Metabolism of terpenoids and polyketides
ko00281	Geraniol degradation	217	11306	Metabolism	Metabolism of terpenoids and polyketides
ko00981	Insect hormone biosynthesis	183	11306	Metabolism	Metabolism of terpenoids and polyketides
ko00906	Carotenoid biosynthesis	170	11306	Metabolism	Metabolism of terpenoids and polyketides
ko01057	Biosynthesis of type II polyketide products	130	11306	Metabolism	Metabolism of terpenoids and polyketides
ko00253	Tetracycline biosynthesis	98	11306	Metabolism	Metabolism of terpenoids and polyketides
ko01059	Biosynthesis of enediyne antibiotics	88	11306	Metabolism	Metabolism of terpenoids and polyketides
ko01052	Type I polyketide structures	67	11306	Metabolism	Metabolism of terpenoids and polyketides
ko01056	Biosynthesis of type II polyketide backbone	33	11306	Metabolism	Metabolism of terpenoids and polyketides
ko00522	Biosynthesis of 12-, 14- and 16-membered macrolides	16	11306	Metabolism	Metabolism of terpenoids and polyketides
ko00909	Sesquiterpenoid and triterpenoid biosynthesis	8	11306	Metabolism	Metabolism of terpenoids and polyketides
ko00904	Diterpenoid biosynthesis	1	11306	Metabolism	Metabolism of terpenoids and polyketides
ko00902	Monoterpenoid biosynthesis	1	11306	Metabolism	Metabolism of terpenoids and polyketides
ko04727	GABAergic synapse	533	1281	Organismal Systems	Nervous system
ko04724	Glutamatergic synapse	442	1281	Organismal Systems	Nervous system
ko04728	Dopaminergic synapse	68	1281	Organismal Systems	Nervous system
ko04721	Synaptic vesicle cycle	62	1281	Organismal Systems	Nervous system
ko04722	Neurotrophin signaling pathway	51	1281	Organismal Systems	Nervous system
ko04723	Retrograde endocannabinoid signaling	45	1281	Organismal Systems	Nervous system
ko04726	Serotonergic synapse	44	1281	Organismal Systems	Nervous system
ko04720	Long-term potentiation	19	1281	Organismal Systems	Nervous system
ko04725	Cholinergic synapse	9	1281	Organismal Systems	Nervous system
ko04730	Long-term depression	8	1281	Organismal Systems	Nervous system
ko05016	Huntington's disease	815	1916	Human Diseases	Neurodegenerative diseases
ko05010	Alzheimer's disease	508	1916	Human Diseases	Neurodegenerative diseases
ko05012	Parkinson's disease	362	1916	Human Diseases	Neurodegenerative diseases
ko05014	Amyotrophic lateral sclerosis (ALS)	191	1916	Human Diseases	Neurodegenerative diseases
ko05020	Prion diseases	40	1916	Human Diseases	Neurodegenerative diseases
ko00230	Purine metabolism	20841	38837	Metabolism	Nucleotide metabolism
ko00240	Pyrimidine metabolism	17996	38837	Metabolism	Nucleotide metabolism
ko03440	Homologous recombination	13427	44632	Genetic Information Processing	Replication and repair
ko03430	Mismatch repair	12209	44632	Genetic Information Processing	Replication and repair
ko03030	DNA replication	10023	44632	Genetic Information Processing	Replication and repair
ko03410	Base excision repair	4653	44632	Genetic Information Processing	Replication and repair
ko03420	Nucleotide excision repair	4262	44632	Genetic Information Processing	Replication and repair
ko03460	Fanconi anemia pathway	33	44632	Genetic Information Processing	Replication and repair
ko03450	Non-homologous end-joining	25	44632	Genetic Information Processing	Replication and repair
ko04740	Olfactory transduction	26	60	Organismal Systems	Sensory system
ko04750	Inflammatory mediator regulation of TRP channels	17	60	Organismal Systems	Sensory system
ko04744	Phototransduction	8	60	Organismal Systems	Sensory system
ko04745	Phototransduction - fly	6	60	Organismal Systems	Sensory system
ko04742	Taste transduction	3	60	Organismal Systems	Sensory system
ko02020	Two-component system	20475	25338	Environmental Information Processing	Signal transduction
ko04070	Phosphatidylinositol signaling system	1107	25338	Environmental Information Processing	Signal transduction
ko04016	MAPK signaling pathway - plant	716	25338	Environmental Information Processing	Signal transduction
ko04066	HIF-1 signaling pathway	513	25338	Environmental Information Processing	Signal transduction
ko04151	PI3K-Akt signaling pathway	476	25338	Environmental Information Processing	Signal transduction
ko04152	AMPK signaling pathway	365	25338	Environmental Information Processing	Signal transduction
ko04068	FoxO signaling pathway	339	25338	Environmental Information Processing	Signal transduction
ko04013	MAPK signaling pathway - fly	259	25338	Environmental Information Processing	Signal transduction
ko04011	MAPK signaling pathway - yeast	210	25338	Environmental Information Processing	Signal transduction
ko04072	Phospholipase D signaling pathway	203	25338	Environmental Information Processing	Signal transduction
ko04014	Ras signaling pathway	125	25338	Environmental Information Processing	Signal transduction
ko04150	mTOR signaling pathway	56	25338	Environmental Information Processing	Signal transduction
ko04071	Sphingolipid signaling pathway	56	25338	Environmental Information Processing	Signal transduction
ko04024	cAMP signaling pathway	46	25338	Environmental Information Processing	Signal transduction
ko04310	Wnt signaling pathway	42	25338	Environmental Information Processing	Signal transduction
ko04010	MAPK signaling pathway	41	25338	Environmental Information Processing	Signal transduction
ko04015	Rap1 signaling pathway	40	25338	Environmental Information Processing	Signal transduction
ko04064	NF-kappa B signaling pathway	34	25338	Environmental Information Processing	Signal transduction
ko04022	cGMP-PKG signaling pathway	32	25338	Environmental Information Processing	Signal transduction
ko04370	VEGF signaling pathway	27	25338	Environmental Information Processing	Signal transduction
ko04390	Hippo signaling pathway	25	25338	Environmental Information Processing	Signal transduction
ko04020	Calcium signaling pathway	24	25338	Environmental Information Processing	Signal transduction
ko04371	Apelin signaling pathway	21	25338	Environmental Information Processing	Signal transduction
ko04391	Hippo signaling pathway - fly	18	25338	Environmental Information Processing	Signal transduction
ko04392	Hippo signaling pathway -multiple species	15	25338	Environmental Information Processing	Signal transduction
ko04341	Hedgehog signaling pathway - fly	12	25338	Environmental Information Processing	Signal transduction
ko04012	ErbB signaling pathway	10	25338	Environmental Information Processing	Signal transduction
ko04630	Jak-STAT signaling pathway	10	25338	Environmental Information Processing	Signal transduction
ko04668	TNF signaling pathway	9	25338	Environmental Information Processing	Signal transduction
ko04330	Notch signaling pathway	9	25338	Environmental Information Processing	Signal transduction
ko04340	Hedgehog signaling pathway	9	25338	Environmental Information Processing	Signal transduction
ko04350	TGF-beta signaling pathway	9	25338	Environmental Information Processing	Signal transduction
ko04075	Plant hormone signal transduction	5	25338	Environmental Information Processing	Signal transduction
ko04512	ECM-receptor interaction	67	120	Environmental Information Processing	Signaling molecules and interaction
ko04080	Neuroactive ligand-receptor interaction	37	120	Environmental Information Processing	Signaling molecules and interaction
ko04514	Cell adhesion molecules (CAMs)	8	120	Environmental Information Processing	Signaling molecules and interaction
ko04060	Cytokine-cytokine receptor interaction	8	120	Environmental Information Processing	Signaling molecules and interaction
ko05034	Alcoholism	92	213	Human Diseases	Substance dependence
ko05031	Amphetamine addiction	55	213	Human Diseases	Substance dependence
ko05030	Cocaine addiction	38	213	Human Diseases	Substance dependence
ko05032	Morphine addiction	17	213	Human Diseases	Substance dependence
ko05033	Nicotine addiction	11	213	Human Diseases	Substance dependence
ko03020	RNA polymerase	1224	1529	Genetic Information Processing	Transcription
ko03040	Spliceosome	198	1529	Genetic Information Processing	Transcription
ko03022	Basal transcription factors	107	1529	Genetic Information Processing	Transcription
ko00970	Aminoacyl-tRNA biosynthesis	8568	17599	Genetic Information Processing	Translation
ko03010	Ribosome	7182	17599	Genetic Information Processing	Translation
ko03013	RNA transport	931	17599	Genetic Information Processing	Translation
ko03008	Ribosome biogenesis in eukaryotes	822	17599	Genetic Information Processing	Translation
ko03015	mRNA surveillance pathway	96	17599	Genetic Information Processing	Translation
ko04146	Peroxisome	1836	3763	Cellular Processes	Transport and catabolism
ko04142	Lysosome	1249	3763	Cellular Processes	Transport and catabolism
ko04138	Autophagy - yeast	276	3763	Cellular Processes	Transport and catabolism
ko04144	Endocytosis	185	3763	Cellular Processes	Transport and catabolism
ko04145	Phagosome	93	3763	Cellular Processes	Transport and catabolism
ko04139	Mitophagy - yeast	69	3763	Cellular Processes	Transport and catabolism
ko04140	Autophagy - animal	55	3763	Cellular Processes	Transport and catabolism
ko00983	Drug metabolism - other enzymes	2001	10403	Metabolism	Xenobiotics biodegradation and metabolism
ko00362	Benzoate degradation	1661	10403	Metabolism	Xenobiotics biodegradation and metabolism
ko00627	Aminobenzoate degradation	1148	10403	Metabolism	Xenobiotics biodegradation and metabolism
ko00625	Chloroalkane and chloroalkene degradation	930	10403	Metabolism	Xenobiotics biodegradation and metabolism
ko00982	Drug metabolism - cytochrome P450	699	10403	Metabolism	Xenobiotics biodegradation and metabolism
ko00980	Metabolism of xenobiotics by cytochrome P450	686	10403	Metabolism	Xenobiotics biodegradation and metabolism
ko00643	Styrene degradation	579	10403	Metabolism	Xenobiotics biodegradation and metabolism
ko00626	Naphthalene degradation	530	10403	Metabolism	Xenobiotics biodegradation and metabolism
ko00633	Nitrotoluene degradation	500	10403	Metabolism	Xenobiotics biodegradation and metabolism
ko00622	Xylene degradation	350	10403	Metabolism	Xenobiotics biodegradation and metabolism
ko00361	Chlorocyclohexane and chlorobenzene degradation	322	10403	Metabolism	Xenobiotics biodegradation and metabolism
ko00930	Caprolactam degradation	321	10403	Metabolism	Xenobiotics biodegradation and metabolism
ko00621	Dioxin degradation	235	10403	Metabolism	Xenobiotics biodegradation and metabolism
ko00791	Atrazine degradation	120	10403	Metabolism	Xenobiotics biodegradation and metabolism
ko00623	Toluene degradation	103	10403	Metabolism	Xenobiotics biodegradation and metabolism
ko00984	Steroid degradation	67	10403	Metabolism	Xenobiotics biodegradation and metabolism
ko00624	Polycyclic aromatic hydrocarbon degradation	54	10403	Metabolism	Xenobiotics biodegradation and metabolism
ko00364	Fluorobenzoate degradation	47	10403	Metabolism	Xenobiotics biodegradation and metabolism
ko00642	Ethylbenzene degradation	39	10403	Metabolism	Xenobiotics biodegradation and metabolism
ko00365	Furfural degradation	9	10403	Metabolism	Xenobiotics biodegradation and metabolism
ko00363	Bisphenol degradation	2	10403	Metabolism	Xenobiotics biodegradation and metabolism
