# Supplementary material for: Metagenomic analysis reveals oropharyngeal microbiota alterations in patients with COVID-19
Source: Signal Transduct Target Ther. 2021 May 13;6:191. doi: 10.1038/s41392-021-00614-3 (PMC8116522; doi:10.1038/s41392-021-00614-3)
Supplement: Supplementary file 3 — Supplementary TableS1 [file 41392_2021_614_MOESM3_ESM.xlsx]

## Sheet: sheet 1
Table S1. Clinical features of enrolled patients and healthy subgroups
ID	Gender	Age	COVID-19 Severity	Anamnesis	Leukocytes counts (x10^9/L， 4.00-10.00)	Haemoglobin (g/L, 110-150)	C-reactive protein (mg/L, 0-8.0000)	Alanime aminotransferase (U/L,0-35)	Lactose dehydrogenase (U/L, 109-245 )	D-dimer (ug/ml, 0.00-0.50)	Platelets (x10^9/L， 100.00-300.00)	Lymphocytes (x10^9/L， 0.80-4.00)	Neutrophil （x10^9/L，2.00-7.00）	AMC (Absolute monocyte count, x10^9/L，0.12-1.20)	NLR (Ratio of neutrophils to lymphocyte)	PLR (Ratio of platelet to lymphocyte）	LMR (Ratio of lymphocyte to monocyte）	Hospital informtaion
P01	female	52	Moderate	8 years after Cervical malignant tumor surgery	11.67	107	12.75	24	274	0.44	175	0.35	11.06	0.24	31.6	500	1.45833	Suihua Cancer Hospital
P02	male	43	Moderate	NA	7.63	132	<5	51	226	0.51	456	1.99	4.94	0.59	2.48241	229.146	3.37288	Suihua Cancer Hospital
P03	male	52	Moderate	NA	5.04	164	11	23	191	0.49	255	1.87	2.45	0.46	1.31016	136.364	4.06522	Suihua Cancer Hospital
P04	male	59	Moderate	History of diabetes for 2 years, history of cerebral infarction for 5-6 months.Now oral metformin, gliclazide tablets, aspirin enteric-coated tablets, rosuvastatin and folium Ginkgo	4.83	128	<5	25	225	1.69	235	1.59	2.55	0.65	1.60377	147.799	2.44615	Suihua Cancer Hospital
P05	male	67	severe	History of high blood pressure for more than a year, Oral Zhenju Jiangya Tablets	7.3	103	6.45	24	222	0.32	266	1.61	5.3	0.34	3.29193	165.217	4.73529	Suihua Cancer Hospital
P06	female	42	Moderate	NA	4.21	131	13.79	15	174	0.2	137	1.01	2.75	0.44	2.72277	135.644	2.29545	Suihua Cancer Hospital
P07	male	66	Moderate	5 years after thyroidectomy	6.01	120	41.83	18	298	0.19	162	0.83	4.78	0.38	5.75904	195.181	2.18421	Suihua Cancer Hospital
P08	female	37	Moderate	History of uterine fibroids surgery 6 years ago	3.82	132	<5	11	174	0.49	114	1.93	1.58	0.29	0.818653	59.0674	6.65517	Suihua Cancer Hospital
P09	male	58	Moderate	NA	6.6	155	<5	23	161	0.73	155	1.2	4.93	0.44	4.10833	129.167	2.72727	Suihua Cancer Hospital
P10	male	44	Moderate	NA	4.07	153	32.92	24	295	0.42	167	0.57	3.21	0.28	5.63158	292.982	2.03571	Suihua Cancer Hospital
P11	male	23	Moderate	NA	3.75	131	14.54	7	146	0.34	130	0.57	2.95	0.21	5.17544	228.07	2.71429	Suihua Cancer Hospital
P12	female	57	Moderate	History of high blood pressure for five year, Long-term oral Adalat Tablets	5.33	131	<5	7	180	0.01	182	1.53	3.48	0.27	2.27451	118.954	5.66667	Suihua Cancer Hospital
P13	female	32	Moderate	History of diabetes for 3 years,oral metformin and trajenta	5.05	115	<5	30	153	0.94	188	1.72	2.77	0.47	1.61047	109.302	3.65957	Suihua Cancer Hospital
P14	female	36	Moderate	Moxifloxacin allergy history	7.41	111	<5	7	108	0.28	254	2.87	3.77	0.68	1.31359	88.5017	4.22059	Suihua Cancer Hospital
P15	male	26	mild	NA	3.98	133	<5	25	141	0.49	203	0.77	2.59	0.59	3.36364	263.636	1.30508	Suihua Cancer Hospital
P16	male	48	mild	History of oral ulcers for many years, history of tuberculous pleurisy surgery 20 years ago, history of drinking	11.42	161	<5	33	167	0.44	258	2.96	7.77	0.6	2.625	87.1622	4.93333	Suihua Cancer Hospital
P19	male	48	severe	NA	6.59	152	15.25	28	318	0.77	244	1.18	5.04	0.35	4.27119	206.78	3.37143	Suihua Cancer Hospital
P20	male	42	severe	3 years history of lumbar disc herniation	7.2	142	4.82	72	382	0.57	154	0.47	6.4	0.33	13.617	327.66	1.42424	Suihua Cancer Hospital
P21	male	55	Moderate	Angina pectoris for 1 year, cholecystitis and gastritis for 5 years, hypertension for 2 years	3.58	155	5.49	31	223	0.14	206	0.9	2.21	0.43	2.45556	228.889	2.09302	Suihua Cancer Hospital
P22	female	45	Moderate	12 years of diabetes history, use insulin to control blood sugar	4.03	103	<5	30	178	0.36	114	1.2	2.49	0.28	2.075	95	4.28571	Suihua Cancer Hospital
P23	female	67	severe	NA	5.96	106	6.47	43	516	0.53	249	1.38	4	0.41	2.89855	180.435	3.36585	Suihua Cancer Hospital
P24	female	27	severe	Mycoplasma pneumonia for many years, a history of caesarean section 2 years ago, a history of appendicitis resection for 1 year, occasional premature beats occurred in 2019, intermittent oral Betaloc tablets	10.14	141	24.94	40	271	0.42	325	1.23	7.89	0.98	6.41463	264.228	1.2551	Suihua Cancer Hospital
P25	male	50	Moderate	A history of hypertension for 2 years, usually oral nitrendipine	5.54	135	14.11	23	186	0.53	204	0.81	4.45	0.25	5.49383	251.852	3.24	Suihua Cancer Hospital
P27	male	46	Moderate	NA	4.16	134	18.81	23	220	0.4	169	1.2	2.68	0.24	2.23333	140.833	5	Suihua Cancer Hospital
P26	female	51	critical	NA	11.46	98	30.9	20	424.661	0.26	287	1.05	9.66	0.72	9.2	273.333	1.45833	Suihua Cancer Hospital
W1	female	75	critical	Many years of history of hypertension	14.05	116	168.5	41	563.078	0.52	196	0.46	13.28	0.29	28.8696	426.087	1.58621	Suihua First Hospital
W2	female	67	critical	Colon cancer, 2 years of chemotherapy	19.62	124	133.8	8	1189.8	2.81	116	0.9	18.1	0.61	20.1111	128.889	1.47541	Suihua First Hospital
W3	female	50	critical	NA	7.42	117	>200	27	684.833	4.05	196	0.59	6.72	0.11	11.3898	332.203	5.36364	Suihua First Hospital
W4	male	49	critical	Paraplegia for more than 20 years	20.43	159	>200	8	860.416	0.52	86	0.43	19.78	0.2	46	200	2.15	Suihua First Hospital
W5	male	73	critical	Liver cancer, cirrhosis, Splenomegaly and ascites	3.09	130	>200	18	960.384	2.37	92	0.46	2.49	0.14	5.41304	200	3.28571	Suihua First Hospital
M05	female	86	severe	10 years of history of hypertension, Oral Zhenju Jiangya tablets and captopril tablets, 10 years of coronary heart disease history	4.26	120	26.72	18	431	0.31	200	0.95	2.82	0.54	2.96842	210.526	1.75926	Heilongjiang Provincial Hospital
N1	female	24																Heilongjiang Provincial Hospital
N2	female	30																Heilongjiang Provincial Hospital
N3	female	30																Heilongjiang Provincial Hospital
N4	female	34																Heilongjiang Provincial Hospital
N5	female	34																Heilongjiang Provincial Hospital
N6	female	34																Heilongjiang Provincial Hospital
N7	female	42																Heilongjiang Provincial Hospital
N8	female	47																Heilongjiang Provincial Hospital
N9	female	57																Heilongjiang Provincial Hospital
N10	female	62																Heilongjiang Provincial Hospital
N12	female	32																Heilongjiang Provincial Hospital
N13	female	33																Heilongjiang Provincial Hospital
N14	female	34																Heilongjiang Provincial Hospital
N15	female	40																Heilongjiang Provincial Hospital
N16	female	56																Heilongjiang Provincial Hospital
N17	female	68																Heilongjiang Provincial Hospital
N18	male	72																Heilongjiang Provincial Hospital
N19	male	41																Heilongjiang Provincial Hospital
N20	male	60																Heilongjiang Provincial Hospital
N21	male	62																Heilongjiang Provincial Hospital
N22	male	22																Heilongjiang Provincial Hospital
N23	male	31																Heilongjiang Provincial Hospital
N24	male	26																Heilongjiang Provincial Hospital
N25	male	30																Heilongjiang Provincial Hospital
N26	male	32																Heilongjiang Provincial Hospital
N28	male	65																Heilongjiang Provincial Hospital
N29	male	87																Heilongjiang Provincial Hospital
N30	male	45																Heilongjiang Provincial Hospital
M06	male	59																Heilongjiang Provincial Hospital
M08	female	32																Heilongjiang Provincial Hospital
M09	male	43																Heilongjiang Provincial Hospital
M10	male	72																Heilongjiang Provincial Hospital
M11	male	33																Heilongjiang Provincial Hospital
M12	male	28																Heilongjiang Provincial Hospital
M13	female	53																Heilongjiang Provincial Hospital
M14	male	52																Heilongjiang Provincial Hospital
M15	male	45																Heilongjiang Provincial Hospital
M16	male	76																Heilongjiang Provincial Hospital
M17	male	71																Heilongjiang Provincial Hospital
M18	female	75																Heilongjiang Provincial Hospital
M19	male	70																Heilongjiang Provincial Hospital
M20	male	78																Heilongjiang Provincial Hospital
M25	female	27																Heilongjiang Provincial Hospital
M28	male	64																Heilongjiang Provincial Hospital
M29	male	34																Heilongjiang Provincial Hospital
M30	male	41																Heilongjiang Provincial Hospital
M31	female	32																Heilongjiang Provincial Hospital
L22	male	75																Heilongjiang Provincial Hospital
L23	male	36																Heilongjiang Provincial Hospital
L26	female	60																Heilongjiang Provincial Hospital
L27	female	74																Heilongjiang Provincial Hospital
L28	female	81																Heilongjiang Provincial Hospital
L29	female	47																Heilongjiang Provincial Hospital
L39	male	63																Heilongjiang Provincial Hospital
P17	male	49																Heilongjiang Provincial Hospital
P18	male	83																Heilongjiang Provincial Hospital
P28	male	82																Heilongjiang Provincial Hospital
