# Supplementary material for: Metagenomic analysis reveals oropharyngeal microbiota alterations in patients with COVID-19
Source: Signal Transduct Target Ther. 2021 May 13;6:191. doi: 10.1038/s41392-021-00614-3 (PMC8116522; doi:10.1038/s41392-021-00614-3)
Supplement: Supplementary file 4 — Supplementary TableS2 [file 41392_2021_614_MOESM4_ESM.xlsx]

## Sheet: sheet1
Table S2. Clean reads for metagenome assemble and species annotation
Group	Sample ID	Clean reads	Avalible reads
COVID-19	M05	148974956	58805320
COVID-19	P01	402828532	172419302
COVID-19	P02	402053164	31528300
COVID-19	P03	554537608	29273990
COVID-19	P04	372048048	175769750
COVID-19	P05	206432674	103650168
COVID-19	P06	349327188	70300308
COVID-19	P07	455843932	176691862
COVID-19	P08	241648852	155509130
COVID-19	P09	462453700	150973200
COVID-19	P10	243108782	136008532
COVID-19	P11	187361000	135976734
COVID-19	P12	342731476	164553132
COVID-19	P13	453257720	174657680
COVID-19	P14	163290582	131622452
COVID-19	P15	457838528	141116054
COVID-19	P16	330272176	303620990
COVID-19	P19	410817094	52959598
COVID-19	P20	219933968	169346140
COVID-19	P21	440870312	69753424
COVID-19	P22	167543600	66316232
COVID-19	P23	279997098	51935162
COVID-19	P24	510298834	42509446
COVID-19	P25	406425400	102144004
COVID-19	P26	137251452	51808818
COVID-19	P27	231364526	176423984
COVID-19	W1	394787544	22067328
COVID-19	W2	487873320	35735144
COVID-19	W3	174197624	28323852
COVID-19	W4	383520056	44625216
COVID-19	W5	449521572	82153652
Flu	L22	454378804	31879464
Flu	L23	500900472	29531640
Flu	L26	432240344	13350266
Flu	L27	395481416	183156890
Flu	L28	339791860	21657946
Flu	L29	236754034	65596830
Flu	L39	425318752	23581464
Flu	M06	263643616	25361874
Flu	M08	153754664	65826282
Flu	M09	639324388	31993626
Flu	M10	302611190	67306848
Flu	M11	240644190	21227054
Flu	M12	274530724	61105338
Flu	M13	376104244	40763922
Flu	M14	196156520	67957066
Flu	M15	275160830	69197216
Flu	M16	375143564	23010008
Flu	M17	290439324	27420186
Flu	M18	163391224	56921706
Flu	M19	198536140	32396318
Flu	M20	503172848	6924020
Flu	M25	114184356	91813084
Flu	M28	361718692	21024598
Flu	M29	446656176	39833224
Flu	M30	359233000	10337136
Flu	M31	334690052	19117722
Flu	P17	456186868	56071032
Flu	P18	103983708	41009806
Flu	P28	359816376	11728980
Normal	N1	363304824	153090784
Normal	N2	122471090	87545542
Normal	N3	120041998	49881302
Normal	N4	110823350	51773538
Normal	N5	438397056	197210082
Normal	N6	188801252	80208430
Normal	N7	112909332	59228436
Normal	N8	192513734	70680860
Normal	N9	173515284	52414594
Normal	N10	322762556	35488514
Normal	N12	161520940	81985742
Normal	N13	95055184	71178680
Normal	N14	101285062	50367938
Normal	N15	409293332	189387406
Normal	N16	72354772	59812650
Normal	N17	129761578	44027184
Normal	N18	166099644	56162446
Normal	N19	247981554	43694426
Normal	N20	179119496	44609610
Normal	N21	348546052	122640404
Normal	N22	130196434	27295326
Normal	N23	295027490	36117720
Normal	N24	462179474	43132850
Normal	N25	278199292	99326152
Normal	N26	496927284	232330606
Normal	N28	448954268	114038314
Normal	N29	473589524	223202888
Normal	N30	103257566	39742458
