# Supplementary material for: Metagenomic analysis reveals oropharyngeal microbiota alterations in patients with COVID-19
Source: Signal Transduct Target Ther. 2021 May 13;6:191. doi: 10.1038/s41392-021-00614-3 (PMC8116522; doi:10.1038/s41392-021-00614-3)
Supplement: Supplementary file 5 — Supplementary TableS3 [file 41392_2021_614_MOESM5_ESM.xlsx]

## Sheet: Sheet1
Table S3. The statistical result of metagenome assembly and gene annotation
Group	Sample ID	Total number	Total length (bp)	N50	N90	Max length (bp)	Min length (bp)	Average length (bp)	Gene Number
COVID-19	M05	94806	80109554	1102	368	295271	300	844	146504
COVID-19	P01	71212	91894776	2479	452	285426	300	1290	133118
COVID-19	P02	67415	65947153	1454	381	281462	300	978	1065961
COVID-19	P03	109370	93873364	1092	369	249310	300	858	158974
COVID-19	P04	35025	54837898	4663	488	462656	300	1565	75438
COVID-19	P05	192165	97712923	450	319	88986	300	508	133344
COVID-19	P06	48879	26502152	502	320	54430	300	542	40784
COVID-19	P07	103136	134010772	2459	462	710903	300	1299	187618
COVID-19	P08	140883	82208062	519	323	209500	300	583	97934
COVID-19	P09	145363	168343891	1928	431	260393	300	1158	258350
COVID-19	P10	55660	67729852	2178	442	130414	300	1216	98309
COVID-19	P11	45576	55386591	2241	432	567418	300	1215	82545
COVID-19	P12	842961	400193895	437	321	188877	300	474	453086
COVID-19	P13	102008	129211976	2197	468	262194	300	1266	185541
COVID-19	P14	36940	51770289	3385	461	383141	300	1401	72542
COVID-19	P15	85833	95731782	1854	412	283572	300	1115	146282
COVID-19	P16	48820	30272215	598	319	213383	300	620	39968
COVID-19	P19	49516	60309615	2066	448	254475	300	1217	89088
COVID-19	P20	111494	128633122	1918	430	225052	300	1153	193391
COVID-19	P21	90253	137319844	4029	487	458491	300	1521	186013
COVID-19	P22	33539	33421764	2239	354	662833	300	996	52350
COVID-19	P23	17813	22527256	8718	377	383888	300	1264	28306
COVID-19	P24	50988	34503744	698	341	87458	300	676	66716
COVID-19	P25	588182	276653079	432	319	180092	300	470	304701
COVID-19	P26	34211	39608183	3338	377	821233	300	1157	58515
COVID-19	P27	49372	52778363	1699	409	353489	300	1068	81162
COVID-19	W1	8385	12330816	5048	404	240167	300	1470	15855
COVID-19	W2	8266	27271315	24552	893	462102	300	3299	23219
COVID-19	W3	17871	14842901	939	346	234612	300	830	26465
COVID-19	W4	10462	19779556	43708	409	273298	300	1890	20920
COVID-19	W5	33895	57568949	7799	500	695605	300	1698	70886
Flu	L22	43661	36752079	1061	371	97951	300	841	65069
Flu	L23	117699	109432980	1283	383	377584	300	929	180260
Flu	L26	47143	42233728	1188	366	248106	300	895	69592
Flu	L27	180285	231813604	2328	467	364721	300	1285	340103
Flu	L28	75538	67420497	1226	360	570472	300	892	114227
Flu	L29	91375	106530630	1967	435	206918	300	1165	161092
Flu	L39	36195	48301310	4336	414	218506	300	1334	63256
Flu	M06	80641	67110479	1040	353	449842	300	832	104878
Flu	M08	5797	3105283	460	317	96018	300	535	6658
Flu	M09	113291	106230470	1319	377	137560	300	937	175144
Flu	M10	42805	33203552	936	348	55586	300	775	59646
Flu	M11	4752	2328259	433	316	38689	300	489	4844
Flu	M12	65982	44240148	686	339	114541	300	670	86845
Flu	M13	103716	91181951	1155	367	140864	300	879	159802
Flu	M14	81008	54708796	697	336	209536	300	675	110866
Flu	M15	28351	30996845	3252	368	479514	300	1093	50315
Flu	M16	33185	22252096	627	333	180544	300	670	41811
Flu	M17	48776	37118050	850	356	67837	301	760	67804
Flu	M18	11350	7640650	691	338	85896	300	673	15038
Flu	M19	58618	37755150	630	337	279821	300	644	77509
Flu	M20	3677	1898389	491	322	29153	300	516	1943
Flu	M25	13665	6675860	456	316	35662	301	488	11638
Flu	M28	3356	3606172	2170	366	34589	300	1074	5080
Flu	M29	157226	125616152	1063	343	232980	300	798	164409
Flu	M30	8320	4187546	458	320	67785	300	503	7941
Flu	M31	107884	88756412	986	377	139702	300	822	156754
Flu	P17	102718	130973384	2437	446	564405	300	1275	188064
Flu	P18	24007	36411117	5096	452	266331	300	1516	50090
Flu	P28	52039	37959122	807	350	101579	300	729	71061
Normal	N1	111211	147304526	2610	463	302591	300	1324	210883
Normal	N10	11931	6303630	486	321	55951	300	528	13315
Normal	N12	57358	53406452	1294	374	131769	300	931	89867
Normal	N13	83442	74003617	1110	386	230245	300	886	129457
Normal	N14	19467	14204733	766	347	210295	300	729	27775
Normal	N15	102776	126468720	2208	446	341741	300	1230	185472
Normal	N16	94491	94114620	1420	402	201977	300	996	154694
Normal	N17	55707	44695357	873	353	766791	300	802	81119
Normal	N18	30005	16874702	485	317	69704	300	562	26368
Normal	N19	85864	90423719	1577	420	420643	300	1053	142369
Normal	N2	97094	83154216	1046	378	554932	300	856	149679
Normal	N20	44534	31651606	752	350	652277	300	710	61223
Normal	N21	67786	112930148	5006	518	857671	300	1665	154725
Normal	N22	52118	28532771	526	323	60927	300	547	49432
Normal	N23	8926	3745578	377	310	26216	300	419	5351
Normal	N24	82806	67693569	1033	362	90793	300	817	120546
Normal	N25	202969	200283857	1361	410	187153	300	986	328343
Normal	N26	222783	277631314	2156	459	480305	300	1246	414714
Normal	N28	80936	80965699	1655	378	614535	300	1000	133931
Normal	N29	121271	169069985	2727	487	452000	300	1394	238104
Normal	N3	40568	32980282	998	346	687295	300	812	54773
Normal	N30	100833	97631308	1411	388	325399	300	968	163059
Normal	N4	85953	78828395	1257	375	354033	300	917	134871
Normal	N5	138551	171838975	1965	477	389921	300	1240	254066
Normal	N6	65158	66377303	1642	384	374081	300	1018	102635
Normal	N7	81597	77187839	1313	386	128813	300	945	129504
Normal	N8	62572	54142748	1188	352	336197	300	865	86575
Normal	N9	47631	50258727	1658	415	183227	300	1055	79802
Total									3832448
COVID-19									1943628
Flu									1459770
Normal									1556290
