# Supplementary material for: Metagenomic analysis reveals oropharyngeal microbiota alterations in patients with COVID-19
Source: Signal Transduct Target Ther. 2021 May 13;6:191. doi: 10.1038/s41392-021-00614-3 (PMC8116522; doi:10.1038/s41392-021-00614-3)
Supplement: Supplementary file 6 — Supplementary TableS4 [file 41392_2021_614_MOESM6_ESM.xlsx]

## Sheet: COVID19_vs_Normal
Table S4. Differentially abundance species in the three groups
1. Differentially abundance species between COVID-19 and Normal
species_name	three_group_KW_test_pValue	COVID19_vs_Normal_Wilcox_test_pValue	COVID19_vs_Normal_log2FC	three_group_KW_test_qValue	COVID19_vs_Normal_Wilcox_test_qValue	COVID19_vs_Normal_condition
Actinobaculum sp. oral taxon 183	9.55607e-07	1.23018e-07	-3.69286	0.000433376	0.000108305	significant decrease in COVID-19
Actinomyces sp. oral taxon 448	2.68581e-06	4.23646e-06	-4.12291	0.000749212	0.00112294	significant decrease in COVID-19
Cardiobacterium hominis	1.0791e-07	4.84026e-08	-6.13288	9.08926e-05	5.42352e-05	significant decrease in COVID-19
Cardiobacterium valvarum	3.94995e-06	6.14791e-07	-4.19008	0.000966759	0.000358226	significant decrease in COVID-19
Eubacterium brachy	4.73978e-10	1.35197e-11	-6.4154	1.19769e-06	1.11091e-07	significant decrease in COVID-19
Lachnospiraceae bacterium P6B14	1.65863e-06	3.52622e-06	-1.99588	0.000570722	0.00104797	significant decrease in COVID-19
Lactobacillus nagelii	4.2155e-08	8.08174e-07	2.65929	5.32608e-05	0.000390633	significant increase in COVID-19
Lactobacillus plantarum	2.41362e-06	0.000134713	2.01645	0.000734816	0.0133903	significant increase in COVID-19
Lactobacillus vini	8.90911e-07	7.67602e-05	2.06718	0.000424763	0.00918552	significant increase in COVID-19
Methanococcus vannielii	1.00133e-07	1.4369e-06	2.79344	8.72508e-05	0.000580671	significant increase in COVID-19
Mobiluncus curtisii	7.1899e-07	2.02116e-06	-6.33643	0.000365577	0.000732701	significant decrease in COVID-19
Mobiluncus mulieris	3.85937e-07	4.48261e-07	-6.67371	0.000232196	0.000290791	significant decrease in COVID-19
Oribacterium asaccharolyticum	1.98659e-08	2.64662e-08	-3.60296	2.78884e-05	3.10676e-05	significant decrease in COVID-19
Oribacterium sinus	1.48482e-10	4.35806e-12	-5.18678	6.25332e-07	5.37152e-08	significant decrease in COVID-19
Oribacterium sp. oral taxon 108	3.02389e-08	1.00628e-09	-3.56985	4.02162e-05	2.75621e-06	significant decrease in COVID-19
Propionibacterium sp. oral taxon 192	1.05407e-06	3.25675e-07	-2.30851	0.000446376	0.000223006	significant decrease in COVID-19
Pseudopropionibacterium propionicum	1.24535e-09	7.59564e-11	-5.59644	2.8608e-06	3.12067e-07	significant decrease in COVID-19
Rothia aeria	2.80854e-10	1.32557e-09	-7.2574	8.87113e-07	3.26767e-06	significant decrease in COVID-19
Rothia dentocariosa	5.996e-08	3.01198e-09	-4.24945	6.58752e-05	5.71142e-06	significant decrease in COVID-19
Rothia nasimurium	1.84484e-06	1.37009e-07	-3.00877	0.000613384	0.000116462	significant decrease in COVID-19
Rothia sp. HMSC036D11	1.32111e-07	1.03503e-07	-3.72006	0.000107687	9.81328e-05	significant decrease in COVID-19
Rothia sp. HMSC058E10	3.32471e-07	1.08598e-08	-3.61557	0.00021687	1.57473e-05	significant decrease in COVID-19
Rothia sp. HMSC061C12	3.73416e-06	2.17926e-06	-3.69232	0.00094421	0.000739354	significant decrease in COVID-19
Rothia sp. HMSC064D08	6.78646e-08	2.30423e-09	-3.61884	6.59566e-05	4.77944e-06	significant decrease in COVID-19
Rothia sp. HMSC064F07	1.38722e-06	2.32501e-07	-3.4712	0.00053426	0.000179106	significant decrease in COVID-19
Rothia sp. HMSC065B04	1.50221e-06	1.49468e-06	-3.1339	0.000535886	0.000583015	significant decrease in COVID-19
Rothia sp. HMSC065D02	4.18021e-07	2.55378e-07	-3.87325	0.00024565	0.000187022	significant decrease in COVID-19
Rothia sp. HMSC065G12	1.69394e-06	3.97661e-07	-2.64127	0.000570722	0.000264939	significant decrease in COVID-19
Rothia sp. HMSC066G02	3.5535e-06	3.2784e-06	-3.39938	0.000925706	0.000997725	significant decrease in COVID-19
Rothia sp. HMSC067H10	2.76264e-07	5.07118e-08	-2.95075	0.000193914	5.4352e-05	significant decrease in COVID-19
Rothia sp. HMSC069C01	9.98823e-07	6.14791e-07	-2.56599	0.00043516	0.000358226	significant decrease in COVID-19
Rothia sp. HMSC069C03	1.07756e-06	9.07918e-07	-3.66412	0.000446376	0.000422285	significant decrease in COVID-19
Rothia sp. HMSC071F11	8.23009e-08	9.50836e-08	-3.68026	7.70245e-05	9.37562e-05	significant decrease in COVID-19
Rothia sp. HMSC072B04	3.61969e-06	1.33194e-06	-3.51922	0.000933326	0.000556504	significant decrease in COVID-19
Rothia sp. HMSC073B08	2.6981e-06	2.17852e-06	-3.09577	0.000749212	0.000739354	significant decrease in COVID-19
Rothia sp. HMSC075F09	1.51989e-06	1.23483e-06	-3.34694	0.000535886	0.000533227	significant decrease in COVID-19
Rothia sp. HMSC08A08	3.82379e-07	2.53128e-08	-3.64673	0.000232196	3.10676e-05	significant decrease in COVID-19
Rothia sp. HSID18067	2.30782e-10	7.1247e-10	-7.66483	8.3309e-07	2.19539e-06	significant decrease in COVID-19
Rothia sp. HSID18069	4.08496e-10	2.32661e-09	-7.34399	1.14692e-06	4.77944e-06	significant decrease in COVID-19
Rothia sp. ND6WE1A	1.67301e-06	5.68079e-07	-2.84705	0.000570722	0.000350093	significant decrease in COVID-19
Rothia sp. Olga	1.36201e-10	1.2822e-12	-7.92763	6.25332e-07	3.16076e-08	significant decrease in COVID-19
Slackia exigua	6.27713e-07	1.17075e-07	-3.34978	0.000330452	0.00010689	significant decrease in COVID-19
Slackia sp. CM382	2.05923e-07	6.57318e-09	-3.37964	0.000162608	1.1574e-05	significant decrease in COVID-19
Streptococcus intermedius	1.97124e-06	4.47174e-06	-1.54886	0.00062264	0.00117269	significant decrease in COVID-19
Streptococcus milleri	9.75813e-07	3.25546e-07	-1.67076	0.000433376	0.000223006	significant decrease in COVID-19
Streptococcus orisasini	3.33192e-06	8.44081e-05	-1.0645	0.000886256	0.00976875	significant decrease in COVID-19
Streptococcus sp. 2_1_36FAA	4.90679e-07	6.64944e-07	-3.40312	0.000275533	0.000364256	significant decrease in COVID-19
Streptococcus sp. DD11	2.60266e-06	1.84618e-05	-1.40376	0.000738951	0.00327411	significant decrease in COVID-19
Streptococcus sp. oral taxon 056	2.37173e-07	8.86941e-08	-2.69719	0.000180523	9.10999e-05	significant decrease in COVID-19
Streptococcus urinalis	1.91816e-06	3.44514e-05	-1.19768	0.000621409	0.00517413	significant decrease in COVID-19
Streptococcus vestibularis	1.49623e-06	2.57951e-07	-2.02317	0.000535886	0.000187022	significant decrease in COVID-19
Tessaracoccus sp. OH4464_COT-324	4.95967e-08	2.42463e-08	-3.14526	5.76362e-05	3.10676e-05	significant decrease in COVID-19
Varibaculum cambriense	1.87873e-06	5.24749e-07	-4.12468	0.000616541	0.000331681	significant decrease in COVID-19
Veillonella denticariosi	1.41657e-06	3.79691e-06	3.22685	0.00053426	0.00107583	significant increase in COVID-19
Veillonella parvula	2.58139e-06	1.37842e-06	3.81209	0.000738951	0.000566322	significant increase in COVID-19
Veillonella sp. 3_1_44	2.50994e-06	4.08479e-06	3.52847	0.000738951	0.00109774	significant increase in COVID-19
Veillonella sp. 6_1_27	2.5543e-06	3.79691e-06	3.84553	0.000738951	0.00107583	significant increase in COVID-19
Veillonella sp. AF36-20BH	1.52692e-06	3.52853e-06	3.57346	0.000535886	0.00104797	significant increase in COVID-19
Veillonella sp. AS16	1.96954e-06	1.2546e-06	2.99556	0.00062264	0.000533227	significant increase in COVID-19
Veillonella sp. S13054-11	2.57968e-06	2.43763e-06	4.11676	0.000738951	0.0008012	significant increase in COVID-19
2. Differentially abundance species between Flu and Normal
species_name	three_group_KW_test_pValue	Flu_vs_Normal_Wilcox_test_pValue	Flu_vs_Normal_log2FC	three_group_KW_test_qValue	Flu_vs_Normal_Wilcox_test_qValue	Flu_vs_Normal_condition
Acetobacter senegalensis	6.04329e-07	1.78752e-07	4.3199	0.000330452	0.000216147	significant increase in Flu
Acetobacter tropicalis	2.54722e-06	1.62869e-06	4.37697	0.000738951	0.000937817	significant increase in Flu
Acidovorax sp. ST3	3.73663e-06	1.99947e-07	5.07051	0.00094421	0.000219796	significant increase in Flu
Actinomyces sp. oral taxon 448	2.68581e-06	0.00164329	-3.17363	0.000749212	0.0489424	significant decrease in Flu
Bacteroidales bacterium KA00344	2.05307e-06	1.78752e-07	2.70125	0.000640482	0.000216147	significant increase in Flu
Burkholderia sp. WP9	7.23371e-07	2.50573e-05	6.58445	0.000365577	0.00484789	significant increase in Flu
Capnocytophaga ochracea	1.27692e-06	8.05209e-05	3.95269	0.000504163	0.00842995	significant increase in Flu
Capnocytophaga sp. oral taxon 338	1.19738e-06	3.68457e-05	3.55797	0.000480263	0.00586405	significant increase in Flu
Capnocytophaga sp. oral taxon 380	2.75046e-06	3.68564e-05	4.15926	0.00075545	0.00586405	significant increase in Flu
Capnocytophaga sp. oral taxon 863	9.50206e-07	0.000104917	3.92526	0.000433376	0.0097589	significant increase in Flu
Corynebacterium argentoratense	1.40893e-06	8.74991e-06	9.33826	0.00053426	0.00252334	significant increase in Flu
Eubacterium brachy	4.73978e-10	3.97791e-05	-3.4992	1.19769e-06	0.00605042	significant decrease in Flu
Fusobacterium sp. OBRC1	2.42897e-07	6.49942e-06	2.35229	0.000180523	0.00209576	significant increase in Flu
Gluconobacter japonicus	8.34562e-07	2.40387e-06	3.50757	0.000405549	0.00121115	significant increase in Flu
Lachnospiraceae bacterium P6B14	1.65863e-06	0.000431922	-1.58565	0.000570722	0.0232124	significant decrease in Flu
Lactobacillus fermentum	5.01799e-08	4.38669e-08	10.4874	5.76362e-05	8.84064e-05	significant increase in Flu
Lactobacillus gasseri	6.70553e-08	7.27401e-09	9.89213	6.59566e-05	3.51829e-05	significant increase in Flu
Lactobacillus nagelii	4.2155e-08	3.03077e-08	3.98071	5.32608e-05	7.32962e-05	significant increase in Flu
Lactobacillus plantarum	2.41362e-06	4.80088e-06	3.73934	0.000734816	0.00178622	significant increase in Flu
Lactobacillus salivarius	3.96153e-06	6.61383e-07	7.72603	0.000966759	0.000484693	significant increase in Flu
Lactobacillus vini	8.90911e-07	9.16536e-07	3.55826	0.000424763	0.000615709	significant increase in Flu
Mesorhizobium sp. M7D.F.Ca.US.004.01.2.1	1.46564e-06	3.11276e-06	-3.75686	0.000535886	0.0014329	significant decrease in Flu
Methanococcus vannielii	1.00133e-07	6.08762e-07	4.2213	8.72508e-05	0.000460072	significant increase in Flu
Mobiluncus curtisii	7.1899e-07	1.51921e-05	-6.23675	0.000365577	0.00374904	significant decrease in Flu
Mobiluncus mulieris	3.85937e-07	8.89774e-05	-5.88142	0.000232196	0.00907945	significant decrease in Flu
Oribacterium asaccharolyticum	1.98659e-08	1.90233e-05	-2.13579	2.78884e-05	0.00410768	significant decrease in Flu
Oribacterium sinus	1.48482e-10	6.30052e-08	-3.17379	6.25332e-07	0.000101581	significant decrease in Flu
Oribacterium sp. oral taxon 108	3.02389e-08	1.90233e-05	-2.15662	4.02162e-05	0.00410768	significant decrease in Flu
Prevotella amnii	3.38736e-07	7.27401e-09	3.70021	0.00021687	3.51829e-05	significant increase in Flu
Prevotella bergensis	3.06174e-06	4.55411e-07	2.99651	0.000831906	0.000393345	significant increase in Flu
Prevotella denticola	1.36684e-08	1.4268e-10	5.80807	2.03168e-05	2.95857e-06	significant increase in Flu
Prevotella multiformis	3.43299e-07	1.41185e-08	4.0463	0.00021687	5.6907e-05	significant increase in Flu
Prevotella oris	2.5855e-07	2.35815e-08	5.92882	0.000186666	6.33662e-05	significant increase in Flu
Prevotella saccharolytica	3.19253e-07	4.17751e-08	4.21319	0.00021687	8.84064e-05	significant increase in Flu
Prevotella sp. 109	8.00416e-07	3.66156e-07	3.46042	0.000396583	0.000354205	significant increase in Flu
Prevotella sp. OH937_COT-195	1.15423e-06	2.07724e-08	3.37565	0.000470424	6.33662e-05	significant increase in Flu
Prevotella sp. S7-1-8	3.5103e-06	4.95354e-08	3.46935	0.000923976	9.2151e-05	significant increase in Flu
Propionibacterium sp. oral taxon 192	1.05407e-06	0.000406646	-1.63493	0.000446376	0.0225558	significant decrease in Flu
Pseudopropionibacterium propionicum	1.24535e-09	8.74991e-06	-2.8795	2.8608e-06	0.00252334	significant decrease in Flu
Rothia aeria	2.80854e-10	2.35815e-08	-5.27845	8.87113e-07	6.33662e-05	significant decrease in Flu
Rothia dentocariosa	5.996e-08	0.000790209	-0.95598	6.58752e-05	0.031808	significant decrease in Flu
Rothia sp. HMSC061C12	3.73416e-06	0.00129455	-1.76242	0.00094421	0.0420141	significant decrease in Flu
Rothia sp. HMSC064D08	6.78646e-08	0.00109709	-0.108347	6.59566e-05	0.0376341	significant decrease in Flu
Rothia sp. HMSC064F07	1.38722e-06	0.00101425	-2.12256	0.00053426	0.0362312	significant decrease in Flu
Rothia sp. HMSC065B04	1.50221e-06	0.000841535	-1.98209	0.000535886	0.0323465	significant decrease in Flu
Rothia sp. HMSC066G02	3.5535e-06	0.00107861	-2.08687	0.000925706	0.0373711	significant decrease in Flu
Rothia sp. HMSC071F11	8.23009e-08	0.00106618	-0.0121923	7.70245e-05	0.0373711	significant decrease in Flu
Rothia sp. HMSC075F09	1.51989e-06	0.000309085	-1.7945	0.000535886	0.0194659	significant decrease in Flu
Rothia sp. HSID18067	2.30782e-10	1.78752e-07	-5.08638	8.3309e-07	0.000216147	significant decrease in Flu
Rothia sp. HSID18069	4.08496e-10	1.78752e-07	-5.1367	1.14692e-06	0.000216147	significant decrease in Flu
Rothia sp. ND6WE1A	1.67301e-06	0.00116054	-1.44416	0.000570722	0.0391444	significant decrease in Flu
Rothia sp. Olga	1.36201e-10	6.30052e-08	-5.57092	6.25332e-07	0.000101581	significant decrease in Flu
Streptococcus intermedius	1.97124e-06	2.40387e-06	-1.80308	0.00062264	0.00121115	significant decrease in Flu
Streptococcus milleri	9.75813e-07	0.000159897	-0.533098	0.000433376	0.0127622	significant decrease in Flu
Streptococcus orisasini	3.33192e-06	3.46374e-07	-1.52158	0.000886256	0.000349029	significant decrease in Flu
Streptococcus sp. 2_1_36FAA	4.90679e-07	7.32218e-06	-1.29805	0.000275533	0.00227025	significant decrease in Flu
Streptococcus sp. DD11	2.60266e-06	5.89743e-07	-1.75702	0.000738951	0.000460072	significant decrease in Flu
Streptococcus sp. oral taxon 056	2.37173e-07	4.80088e-06	-2.16865	0.000180523	0.00178622	significant decrease in Flu
Streptococcus urinalis	1.91816e-06	1.07932e-06	-1.67197	0.000621409	0.000705465	significant decrease in Flu
Streptococcus vestibularis	1.49623e-06	6.88316e-05	-1.28958	0.000535886	0.00812012	significant decrease in Flu
Tessaracoccus sp. OH4464_COT-324	4.95967e-08	0.000338865	-1.79841	5.76362e-05	0.020185	significant decrease in Flu
Varibaculum cambriense	1.87873e-06	4.30777e-05	-3.64864	0.000616541	0.00627584	significant decrease in Flu
Variovorax sp. 54	3.09789e-06	3.38742e-05	4.74399	0.000832771	0.00572877	significant increase in Flu
Veillonella denticariosi	1.41657e-06	0.000140572	2.58257	0.00053426	0.0117227	significant increase in Flu
Veillonella parvula	2.58139e-06	4.30777e-05	3.29039	0.000738951	0.00627584	significant increase in Flu
Veillonella sp. 3_1_44	2.50994e-06	3.68564e-05	3.64153	0.000738951	0.00586405	significant increase in Flu
Veillonella sp. 6_1_27	2.5543e-06	0.000131805	3.06724	0.000738951	0.0113437	significant increase in Flu
Veillonella sp. AF36-20BH	1.52692e-06	7.04472e-05	2.7636	0.000535886	0.00826547	significant increase in Flu
Veillonella sp. AS16	1.96954e-06	0.000193579	1.8857	0.00062264	0.0144938	significant increase in Flu
Veillonella sp. S13054-11	2.57968e-06	0.000299716	3.22157	0.000738951	0.0193289	significant increase in Flu
3. 44 common differentially abundance species comparing Flu and COVID-19 with Normal
species_name	three_group_KW_test_pValue	COVID19_vs_Normal_Wilcox_test_pValue	Flu_vs_Normal_Wilcox_test_pValue	COVID19_vs_Normal_log2FC	Flu_vs_Normal_log2FC	three_group_KW_test_qValue	COVID19_vs_Normal_Wilcox_test_qValue	Flu_vs_Normal_Wilcox_test_qValue	COVID19_vs_Normal_condition	Flu_vs_Normal_condition
Actinomyces sp. oral taxon 448	2.68581e-06	4.23646e-06	0.00164329	-4.12291	-3.17363	0.000749212	0.00112294	0.0489424	significant decrease in COVID-19	significant decrease in Flu
Eubacterium brachy	4.73978e-10	1.35197e-11	3.97791e-05	-6.4154	-3.4992	1.19769e-06	1.11091e-07	0.00605042	significant decrease in COVID-19	significant decrease in Flu
Lachnospiraceae bacterium P6B14	1.65863e-06	3.52622e-06	0.000431922	-1.99588	-1.58565	0.000570722	0.00104797	0.0232124	significant decrease in COVID-19	significant decrease in Flu
Lactobacillus nagelii	4.2155e-08	8.08174e-07	3.03077e-08	2.65929	3.98071	5.32608e-05	0.000390633	7.32962e-05	significant increase in COVID-19	significant increase in Flu
Lactobacillus plantarum	2.41362e-06	0.000134713	4.80088e-06	2.01645	3.73934	0.000734816	0.0133903	0.00178622	significant increase in COVID-19	significant increase in Flu
Lactobacillus vini	8.90911e-07	7.67602e-05	9.16536e-07	2.06718	3.55826	0.000424763	0.00918552	0.000615709	significant increase in COVID-19	significant increase in Flu
Methanococcus vannielii	1.00133e-07	1.4369e-06	6.08762e-07	2.79344	4.2213	8.72508e-05	0.000580671	0.000460072	significant increase in COVID-19	significant increase in Flu
Mobiluncus curtisii	7.1899e-07	2.02116e-06	1.51921e-05	-6.33643	-6.23675	0.000365577	0.000732701	0.00374904	significant decrease in COVID-19	significant decrease in Flu
Mobiluncus mulieris	3.85937e-07	4.48261e-07	8.89774e-05	-6.67371	-5.88142	0.000232196	0.000290791	0.00907945	significant decrease in COVID-19	significant decrease in Flu
Oribacterium asaccharolyticum	1.98659e-08	2.64662e-08	1.90233e-05	-3.60296	-2.13579	2.78884e-05	3.10676e-05	0.00410768	significant decrease in COVID-19	significant decrease in Flu
Oribacterium sinus	1.48482e-10	4.35806e-12	6.30052e-08	-5.18678	-3.17379	6.25332e-07	5.37152e-08	0.000101581	significant decrease in COVID-19	significant decrease in Flu
Oribacterium sp. oral taxon 108	3.02389e-08	1.00628e-09	1.90233e-05	-3.56985	-2.15662	4.02162e-05	2.75621e-06	0.00410768	significant decrease in COVID-19	significant decrease in Flu
Propionibacterium sp. oral taxon 192	1.05407e-06	3.25675e-07	0.000406646	-2.30851	-1.63493	0.000446376	0.000223006	0.0225558	significant decrease in COVID-19	significant decrease in Flu
Pseudopropionibacterium propionicum	1.24535e-09	7.59564e-11	8.74991e-06	-5.59644	-2.8795	2.8608e-06	3.12067e-07	0.00252334	significant decrease in COVID-19	significant decrease in Flu
Rothia aeria	2.80854e-10	1.32557e-09	2.35815e-08	-7.2574	-5.27845	8.87113e-07	3.26767e-06	6.33662e-05	significant decrease in COVID-19	significant decrease in Flu
Rothia dentocariosa	5.996e-08	3.01198e-09	0.000790209	-4.24945	-0.95598	6.58752e-05	5.71142e-06	0.031808	significant decrease in COVID-19	significant decrease in Flu
Rothia sp. HMSC061C12	3.73416e-06	2.17926e-06	0.00129455	-3.69232	-1.76242	0.00094421	0.000739354	0.0420141	significant decrease in COVID-19	significant decrease in Flu
Rothia sp. HMSC064D08	6.78646e-08	2.30423e-09	0.00109709	-3.61884	-0.108347	6.59566e-05	4.77944e-06	0.0376341	significant decrease in COVID-19	significant decrease in Flu
Rothia sp. HMSC064F07	1.38722e-06	2.32501e-07	0.00101425	-3.4712	-2.12256	0.00053426	0.000179106	0.0362312	significant decrease in COVID-19	significant decrease in Flu
Rothia sp. HMSC065B04	1.50221e-06	1.49468e-06	0.000841535	-3.1339	-1.98209	0.000535886	0.000583015	0.0323465	significant decrease in COVID-19	significant decrease in Flu
Rothia sp. HMSC066G02	3.5535e-06	3.2784e-06	0.00107861	-3.39938	-2.08687	0.000925706	0.000997725	0.0373711	significant decrease in COVID-19	significant decrease in Flu
Rothia sp. HMSC071F11	8.23009e-08	9.50836e-08	0.00106618	-3.68026	-0.0121923	7.70245e-05	9.37562e-05	0.0373711	significant decrease in COVID-19	significant decrease in Flu
Rothia sp. HMSC075F09	1.51989e-06	1.23483e-06	0.000309085	-3.34694	-1.7945	0.000535886	0.000533227	0.0194659	significant decrease in COVID-19	significant decrease in Flu
Rothia sp. HSID18067	2.30782e-10	7.1247e-10	1.78752e-07	-7.66483	-5.08638	8.3309e-07	2.19539e-06	0.000216147	significant decrease in COVID-19	significant decrease in Flu
Rothia sp. HSID18069	4.08496e-10	2.32661e-09	1.78752e-07	-7.34399	-5.1367	1.14692e-06	4.77944e-06	0.000216147	significant decrease in COVID-19	significant decrease in Flu
Rothia sp. ND6WE1A	1.67301e-06	5.68079e-07	0.00116054	-2.84705	-1.44416	0.000570722	0.000350093	0.0391444	significant decrease in COVID-19	significant decrease in Flu
Rothia sp. Olga	1.36201e-10	1.2822e-12	6.30052e-08	-7.92763	-5.57092	6.25332e-07	3.16076e-08	0.000101581	significant decrease in COVID-19	significant decrease in Flu
Streptococcus intermedius	1.97124e-06	4.47174e-06	2.40387e-06	-1.54886	-1.80308	0.00062264	0.00117269	0.00121115	significant decrease in COVID-19	significant decrease in Flu
Streptococcus milleri	9.75813e-07	3.25546e-07	0.000159897	-1.67076	-0.533098	0.000433376	0.000223006	0.0127622	significant decrease in COVID-19	significant decrease in Flu
Streptococcus orisasini	3.33192e-06	8.44081e-05	3.46374e-07	-1.0645	-1.52158	0.000886256	0.00976875	0.000349029	significant decrease in COVID-19	significant decrease in Flu
Streptococcus sp. 2_1_36FAA	4.90679e-07	6.64944e-07	7.32218e-06	-3.40312	-1.29805	0.000275533	0.000364256	0.00227025	significant decrease in COVID-19	significant decrease in Flu
Streptococcus sp. DD11	2.60266e-06	1.84618e-05	5.89743e-07	-1.40376	-1.75702	0.000738951	0.00327411	0.000460072	significant decrease in COVID-19	significant decrease in Flu
Streptococcus sp. oral taxon 056	2.37173e-07	8.86941e-08	4.80088e-06	-2.69719	-2.16865	0.000180523	9.10999e-05	0.00178622	significant decrease in COVID-19	significant decrease in Flu
Streptococcus urinalis	1.91816e-06	3.44514e-05	1.07932e-06	-1.19768	-1.67197	0.000621409	0.00517413	0.000705465	significant decrease in COVID-19	significant decrease in Flu
Streptococcus vestibularis	1.49623e-06	2.57951e-07	6.88316e-05	-2.02317	-1.28958	0.000535886	0.000187022	0.00812012	significant decrease in COVID-19	significant decrease in Flu
Tessaracoccus sp. OH4464_COT-324	4.95967e-08	2.42463e-08	0.000338865	-3.14526	-1.79841	5.76362e-05	3.10676e-05	0.020185	significant decrease in COVID-19	significant decrease in Flu
Varibaculum cambriense	1.87873e-06	5.24749e-07	4.30777e-05	-4.12468	-3.64864	0.000616541	0.000331681	0.00627584	significant decrease in COVID-19	significant decrease in Flu
Veillonella denticariosi	1.41657e-06	3.79691e-06	0.000140572	3.22685	2.58257	0.00053426	0.00107583	0.0117227	significant increase in COVID-19	significant increase in Flu
Veillonella parvula	2.58139e-06	1.37842e-06	4.30777e-05	3.81209	3.29039	0.000738951	0.000566322	0.00627584	significant increase in COVID-19	significant increase in Flu
Veillonella sp. 3_1_44	2.50994e-06	4.08479e-06	3.68564e-05	3.52847	3.64153	0.000738951	0.00109774	0.00586405	significant increase in COVID-19	significant increase in Flu
Veillonella sp. 6_1_27	2.5543e-06	3.79691e-06	0.000131805	3.84553	3.06724	0.000738951	0.00107583	0.0113437	significant increase in COVID-19	significant increase in Flu
Veillonella sp. AF36-20BH	1.52692e-06	3.52853e-06	7.04472e-05	3.57346	2.7636	0.000535886	0.00104797	0.00826547	significant increase in COVID-19	significant increase in Flu
Veillonella sp. AS16	1.96954e-06	1.2546e-06	0.000193579	2.99556	1.8857	0.00062264	0.000533227	0.0144938	significant increase in COVID-19	significant increase in Flu
Veillonella sp. S13054-11	2.57968e-06	2.43763e-06	0.000299716	4.11676	3.22157	0.000738951	0.0008012	0.0193289	significant increase in COVID-19	significant increase in Flu
4. KW_test and Wilcox test statistic for all species
species_name	three_group_KW_test_pValue	COVID19_vs_Flu_Wilcox_test_pValue	COVID19_vs_Normal_Wilcox_test_pValue	Flu_vs_Normal_Wilcox_test_pValue	COVID19_vs_Flu_log2FC	COVID19_vs_Normal_log2FC	Flu_vs_Normal_log2FC	three_group_KW_test_qValue	COVID19_vs_Flu_Wilcox_test_qValue	COVID19_vs_Normal_Wilcox_test_qValue	Flu_vs_Normal_Wilcox_test_qValue
Abditibacterium utsteinense	0.108423	0.750446	0.0382635	0.136393	-0.983987	-1.29251	-0.308525	0.449828	0.879086	0.41773	0.580626
Abiotrophia defectiva	0.0358832	0.36954	0.00610459	0.185204	2.82522	1.55343	-1.2718	0.261646	0.614034	0.156013	0.626779
Abiotrophia sp. HMSC24B09	0.0074267	0.586726	0.00117574	0.0380394	3.42014	1.82753	-1.59261	0.108183	0.77283	0.0538718	0.29882
Absiella dolichum	0.0404669	0.935152	0.0311171	0.0259587	0.0635954	-0.68975	-0.753345	0.279923	0.983233	0.3776	0.239087
Absiella sp. AM09-50	0.0376323	0.0139807	0.225689	0.153579	0.922067	0.0471364	-0.87493	0.267873	0.273383	0.742891	0.592179
Absiella sp. AM10-20	0.125172	0.12495	0.114773	1	0.51815	1.15013	0.631979	0.475926	0.501037	0.641704	1
Absiella sp. AM22-9	0.238771	0.203403	0.111356	0.764361	-0.643456	1.23674	1.8802	0.604076	0.558876	0.633428	0.944187
Absiella sp. AM27-20	0.0201434	0.00734627	0.386518	0.0552297	2.78732	1.36633	-1.42099	0.190661	0.220422	0.761976	0.369846
Absiella sp. AM29-15	0.849986	0.767072	0.867368	0.5439	-0.0848855	0.402651	0.487537	0.913865	0.889708	0.978985	0.855438
Absiella sp. AM54-8XD	0.265757	0.114413	0.298113	0.559416	-2.13433	-1.54035	0.593978	0.628549	0.488126	0.742891	0.860707
Abyssibacter profundi	0.512839	0.336223	0.316413	0.892039	-1.45405	-1.04644	0.407614	0.725848	0.600044	0.742891	0.991401
Abyssicoccus albus	0.441139	0.533908	0.184048	0.615013	-0.684303	-1.48871	-0.804407	0.675421	0.738946	0.710568	0.880574
Acanthamoeba castellanii	0.0909081	0.180651	0.592578	0.0221092	-0.252497	0.329847	0.582344	0.414587	0.534794	0.877033	0.219491
Acaricomes phytoseiuli	5.18918e-05	0.286764	7.77343e-07	0.00883683	-1.67846	-2.98568	-1.30721	0.00541841	0.600044	0.000383246	0.126913
Acaromyces ingoldii	0.248123	0.328902	0.564051	0.0892275	-0.716206	-0.202395	0.51381	0.614413	0.600044	0.862512	0.467073
Acaryochloris marina	0.845597	0.578782	0.761438	0.779787	-0.674915	0.00771594	0.682631	0.911229	0.768158	0.940015	0.949321
Acaryochloris sp. CCMEE 5410	0.245592	0.155563	0.80222	0.148564	-1.00792	-0.179297	0.828626	0.611938	0.529808	0.956192	0.592179
Acaryochloris sp. RCC1774	0.187276	0.080867	0.224592	0.549439	-0.857485	-0.821814	0.0356707	0.547465	0.448119	0.742891	0.85647
Acetanaerobacterium elongatum	0.254668	0.496194	0.117929	0.284845	-0.647223	-0.980952	-0.333729	0.619019	0.714335	0.649654	0.702795
Acetatifactor muris	0.00821513	0.125755	0.00453129	0.0445482	0.16254	-0.542831	-0.705371	0.1136	0.502145	0.12952	0.327227
Acetitomaculum ruminis	0.0435193	0.113454	0.0214643	0.216047	0.193114	-0.143974	-0.337088	0.291077	0.486099	0.314764	0.677062
Acetivibrio ethanolgignens	0.000289569	0.127587	0.000122809	0.00648342	0.0117668	-0.767362	-0.779129	0.0146833	0.503709	0.0125617	0.106363
Acetoanaerobium noterae	0.0126908	0.0032419	0.160278	0.141938	-0.817664	-0.496072	0.321592	0.147238	0.170971	0.708729	0.590935
Acetoanaerobium sticklandii	0.049595	0.0222801	0.218859	0.141944	-0.247595	-0.229012	0.018583	0.310433	0.314658	0.742891	0.590935
Acetobacter aceti	3.7221e-05	0.000203926	0.403785	1.90233e-05	-3.91926	0.732848	4.65211	0.00421765	0.0494321	0.773224	0.00410768
Acetobacter ascendens	0.00485146	0.031289	0.105677	0.00288532	-2.91329	0.742631	3.65593	0.0860457	0.343185	0.622045	0.0668097
Acetobacter cerevisiae	0.000809545	0.000522267	0.855456	0.00190414	-3.47239	-0.817363	2.65503	0.0290162	0.082293	0.975879	0.0528789
Acetobacter cibinongensis	0.000319879	0.000588876	0.589868	0.000417299	-2.80342	0.0917323	2.89515	0.0156648	0.085146	0.87558	0.0228843
Acetobacter fabarum	0.000664803	0.0039021	0.153613	0.000625773	-3.61045	-0.319	3.29145	0.0255303	0.179109	0.696088	0.0284063
Acetobacter ghanensis	0.000419254	0.00104467	0.772759	0.000437242	-3.36613	0.164599	3.53073	0.0184769	0.113786	0.943879	0.0234462
Acetobacter indonesiensis	0.00049721	0.000281251	0.82579	0.0015318	-2.92102	-1.0469	1.87412	0.020975	0.0569994	0.965451	0.0470114
Acetobacter malorum	0.000110345	0.00143308	0.35053	5.56405e-05	-1.87489	0.735013	2.60991	0.00824944	0.131721	0.742891	0.00711963
Acetobacter nitrogenifigens	0.00250755	0.00273911	0.687479	0.00314605	-2.69627	-0.473344	2.22292	0.0581848	0.161759	0.90749	0.0698661
Acetobacter okinawensis	0.000163	0.000137144	0.827094	0.000472597	-2.89883	-0.624008	2.27482	0.0105642	0.0413523	0.965511	0.0243695
Acetobacter orientalis	0.000409887	0.000494414	0.681916	0.000925472	-2.5169	-0.310904	2.20599	0.0182994	0.0798979	0.904147	0.0344332
Acetobacter orleanensis	0.0331286	0.0175829	0.778836	0.036506	-0.613083	0.370751	0.983834	0.251108	0.290045	0.947039	0.292535
Acetobacter oryzifermentans	0.000417347	0.00997246	0.0409708	0.000337744	-2.24305	0.206136	2.44919	0.018437	0.245135	0.43552	0.020185
Acetobacter papayae	0.000105345	0.000161795	0.927431	0.000309085	-3.37305	-0.281477	3.09158	0.00804993	0.0439696	0.992587	0.0194659
Acetobacter pasteurianus	5.28659e-06	0.00085058	0.0557948	3.14523e-06	-3.07349	1.12211	4.1956	0.00117827	0.104149	0.491916	0.0014329
Acetobacter persici	0.00035666	0.000223535	0.210447	0.00376423	-2.46729	-0.33627	2.13102	0.0167459	0.0511751	0.742891	0.0780855
Acetobacter pomorum	0.00120628	0.0307915	0.291432	7.431e-05	-1.2998	1.52434	2.82415	0.0374467	0.342167	0.742891	0.00826547
Acetobacter senegalensis	6.04329e-07	0.00053712	0.00509814	1.78752e-07	-3.07483	1.24507	4.3199	0.000330452	0.0824863	0.140454	0.000216147
Acetobacter sp. B6	0.000681123	0.00799433	0.146577	0.00035322	-3.4125	0.745804	4.15831	0.0258943	0.228973	0.68547	0.0208348
Acetobacter sp. BCRC 14118	0.135525	0.71888	0.0425874	0.108905	-0.960151	1.72237	2.68252	0.486446	0.8602	0.443733	0.518663
Acetobacter sp. DmW_043	0.493669	0.39502	0.754839	0.264778	-2.02279	-0.436132	1.58666	0.712268	0.632339	0.938335	0.702795
Acetobacter sp. DsW_059	0.0374783	0.0120792	0.38304	0.111941	-2.9114	-2.21823	0.693164	0.267219	0.260698	0.758927	0.526575
Acetobacter sp. DsW_063	0.0516309	0.0350225	0.897323	0.0372364	-1.48205	-0.693279	0.788768	0.317359	0.358074	0.986481	0.295375
Acetobacter sp. DsW_54	0.428214	0.752234	0.400096	0.18622	-0.422765	1.35202	1.77478	0.664612	0.88068	0.77107	0.629856
Acetobacter syzygii	0.00812187	0.00806804	0.320022	0.0101591	-2.66328	-0.45026	2.21302	0.113031	0.228973	0.742891	0.138957
Acetobacter tropicalis	2.54722e-06	0.000116423	0.0583959	1.62869e-06	-3.54097	0.836001	4.37697	0.000738951	0.0384038	0.50371	0.000937817
Acetobacteraceae bacterium AT-5844	0.31251	0.133211	0.305533	0.779968	-1.93486	-1.66632	0.268547	0.645076	0.511043	0.742891	0.949321
Acetobacteraceae bacterium DB1506	0.835677	0.566633	0.9395	0.674609	-2.13598	-0.92636	1.20963	0.906102	0.760132	0.992587	0.907498
Acetobacterium bakii	0.545606	0.302824	0.945539	0.397541	-0.108444	-0.267772	-0.159328	0.748232	0.600044	0.992587	0.749055
Acetobacterium dehalogenans	0.726372	0.427188	0.616422	0.860617	-0.511388	-0.362168	0.14922	0.846862	0.660924	0.884586	0.980088
Acetobacterium sp. KB-1	0.307853	0.127593	0.429913	0.487446	-0.30535	-0.451892	-0.146542	0.645076	0.503709	0.79023	0.818866
Acetobacterium wieringae	0.846194	0.510328	0.825777	0.892063	-0.211398	-0.802483	-0.591085	0.91155	0.7223	0.965451	0.991401
Acetobacterium woodii	0.0918575	0.0918577	0.0419384	0.904703	-2.49872	-1.0743	1.42442	0.416045	0.456713	0.440738	0.995785
Acetohalobium arabaticum	0.813631	0.559001	0.957627	0.615088	-0.182277	-0.233172	-0.0508954	0.89494	0.754857	0.996453	0.880574
Acetomicrobium flavidum	0.329631	0.96157	0.21602	0.169238	0.824132	0.473444	-0.350688	0.645076	0.987927	0.742891	0.601211
Acetomicrobium hydrogeniformans	0.539237	0.56466	0.591331	0.268151	-0.803053	1.13503	1.93808	0.744172	0.758807	0.877033	0.702795
Acetomicrobium mobile	0.223449	0.733695	0.0802876	0.241938	-0.599092	0.860827	1.45992	0.587028	0.869484	0.569873	0.702795
Acetomicrobium thermoterrenum	0.386589	0.250896	0.241631	0.909827	-0.0866966	0.43314	0.519836	0.645076	0.600044	0.742891	0.997481
Acetonema longum	0.642295	0.309821	0.738412	0.701638	-0.471365	-0.516282	-0.0449166	0.792876	0.600044	0.93018	0.917912
Acholeplasma axanthum	0.882006	0.84171	0.767218	0.626345	-0.267142	-0.37992	-0.112778	0.933387	0.932328	0.941973	0.885015
Acholeplasma brassicae	0.702977	0.584148	0.767228	0.420094	0.121597	0.42937	0.307774	0.832589	0.770133	0.941973	0.769039
Acholeplasma equifetale	0.43013	0.257774	0.281129	0.94273	-0.48388	-0.69144	-0.20756	0.666071	0.600044	0.742891	1
Acholeplasma granularum	0.0990181	0.0434581	0.732692	0.105181	-0.667006	0.0909392	0.757945	0.432214	0.384459	0.92843	0.50887
Acholeplasma hippikon	0.172942	0.657189	0.102719	0.117737	-0.150752	-0.436339	-0.285587	0.526515	0.815145	0.612514	0.538864
Acholeplasma laidlawii	0.317147	0.807154	0.149266	0.260402	-0.179818	-0.395005	-0.215187	0.645076	0.912872	0.688107	0.702795
Acholeplasma modicum	0.480012	0.192995	0.600484	0.666469	-0.0217035	-0.169009	-0.147305	0.70393	0.549113	0.879191	0.902515
Acholeplasma multilocale	0.389553	0.211276	0.903338	0.274199	1.17636	1.53718	0.360818	0.645076	0.566394	0.988036	0.702795
Acholeplasma oculi	0.605486	0.441751	0.897335	0.350375	-0.20036	0.164614	0.364974	0.776551	0.671201	0.986481	0.709125
Acholeplasma palmae	0.493105	0.213996	0.543728	0.701633	-0.349163	-0.243222	0.105941	0.712133	0.56984	0.854157	0.917912
Achromobacter agilis	0.431245	0.801433	0.194329	0.388619	-1.23519	-1.42997	-0.194783	0.666899	0.909228	0.725075	0.741986
Achromobacter aloeverae	0.983739	0.941036	0.855438	0.942736	-1.48949	-0.858189	0.631299	0.994165	0.986567	0.975879	1
Achromobacter arsenitoxydans	0.408487	0.20858	0.443329	0.502575	-1.56484	-0.428597	1.13624	0.650906	0.564262	0.80087	0.827903
Achromobacter denitrificans	0.418326	0.346367	0.207702	0.818369	-1.69693	-0.927521	0.769407	0.657672	0.600044	0.739679	0.963415
Achromobacter dolens	0.750965	0.739825	0.416063	0.806599	-1.92201	-1.69557	0.226434	0.859115	0.873594	0.782866	0.959409
Achromobacter insolitus	0.482616	0.242544	0.873365	0.388688	-1.48315	-0.685049	0.798102	0.705293	0.59548	0.98004	0.741986
Achromobacter insuavis	0.493634	0.351356	0.274409	0.961804	-1.75417	-1.4618	0.292371	0.712268	0.600044	0.742891	1
Achromobacter marplatensis	0.47065	0.310912	0.281143	1	-1.6407	-1.23314	0.407562	0.697282	0.600044	0.742891	1
Achromobacter mucicolens	0.752903	0.487394	0.670065	0.686557	-2.0161	-0.972818	1.04328	0.860514	0.707125	0.900128	0.913044
Achromobacter piechaudii	0.368725	0.184461	0.862471	0.290894	-1.31923	-0.463353	0.855875	0.645076	0.54027	0.977372	0.702795
Achromobacter pulmonis	0.316786	0.224905	0.611043	0.190303	-0.862058	-0.0576242	0.804434	0.645076	0.578127	0.882638	0.635726
Achromobacter ruhlandii	0.0351714	0.0102713	0.281143	0.15082	-1.63886	-0.90142	0.737436	0.258883	0.245845	0.742891	0.592179
Achromobacter sp. 270	0.670562	0.44626	0.969655	0.438469	-0.610292	-0.626753	-0.0164612	0.811655	0.674848	0.996528	0.783376
Achromobacter sp. 2789STDY5608607	0.253525	0.728799	0.144277	0.190103	-2.40548	-1.43506	0.970425	0.618193	0.866473	0.680547	0.635726
Achromobacter sp. 2789STDY5608608	0.999094	1	0.980688	1	0.245572	0.442492	0.196921	0.999292	1	0.996528	1
Achromobacter sp. 2789STDY5608615	0.105701	0.128934	0.054494	0.426007	-1.94396	-3.44398	-1.50001	0.444775	0.506279	0.48812	0.775866
Achromobacter sp. 2789STDY5608617	0.342519	NA	0.308551	0.325801	0	-1.93005	-1.93005	0.645076	NA	0.742891	0.702795
Achromobacter sp. 2789STDY5608621	0.00923571	0.603173	0.00702883	0.0108343	0.191393	-2.65924	-2.85063	0.121254	0.783876	0.169887	0.145646
Achromobacter sp. 2789STDY5608625	0.93496	0.834086	0.857179	0.733742	-0.663836	0.420489	1.08432	0.966245	0.928458	0.977372	0.932465
Achromobacter sp. 2789STDY5608628	0.822813	0.551981	0.861988	0.668743	-1.03765	-2.10795	-1.07029	0.899415	0.751884	0.977372	0.905209
Achromobacter sp. 2789STDY5608633	0.405686	0.214006	0.633141	0.32492	-0.931081	0.240486	1.17157	0.649942	0.56984	0.888178	0.702795
Achromobacter sp. AONIH1	0.000905651	0.0602651	0.0368673	0.000281705	1.96354	-1.20719	-3.17073	0.0310093	0.411991	0.410331	0.0185634
Achromobacter sp. ATCC31444	0.198205	0.242551	0.0769894	0.620711	-0.981688	-3.6362	-2.65451	0.560979	0.59548	0.558623	0.882234
Achromobacter sp. ATCC35328	0.342519	NA	0.308551	0.325801	0	-0.323573	-0.323573	0.645076	NA	0.742891	0.702795
Achromobacter sp. B7	0.567955	0.870087	0.401811	0.327701	-0.377707	0.0460662	0.423774	0.764239	0.949208	0.773224	0.702795
Achromobacter sp. DH1f	0.284414	0.21952	0.147155	0.816955	-1.0723	-1.29524	-0.222943	0.645076	0.573199	0.68547	0.962739
Achromobacter sp. DMS1	0.023765	0.225099	0.00586734	0.157745	-1.36195	-1.95475	-0.592801	0.207218	0.578127	0.151769	0.597573
Achromobacter sp. HZ01	0.478666	0.903402	0.255568	0.345462	-1.59765	-1.12685	0.470798	0.703286	0.967129	0.742891	0.704477
Achromobacter sp. K91	0.163725	0.233696	0.365594	0.0726244	-1.70336	-0.965698	0.737665	0.513552	0.586798	0.747457	0.428169
Achromobacter sp. KAs 3-5	0.182311	0.202962	0.0696706	0.77374	-1.32903	-1.40159	-0.0725621	0.540252	0.558779	0.534792	0.946783
Achromobacter sp. LC458	0.840404	0.625143	0.614929	0.916602	-1.79643	-0.48943	1.307	0.908381	0.795711	0.884586	0.998575
Achromobacter sp. LMG 30378	0.490474	0.267223	0.408052	0.695692	-1.57692	-0.926895	0.650022	0.710246	0.600044	0.777508	0.915947
Achromobacter sp. MFA1 R4	0.273406	0.165657	0.179124	0.792073	-2.7702	-1.14481	1.62539	0.635608	0.529808	0.710448	0.953465
Achromobacter sp. MYb9	0.195044	0.69503	0.0640223	0.257029	-0.99554	-1.05516	-0.0596232	0.557012	0.842449	0.523929	0.702795
Achromobacter sp. NFACC18-2	0.0884213	0.441224	0.0214567	0.249982	-2.19964	-2.30113	-0.101498	0.409166	0.671201	0.314764	0.702795
Achromobacter sp. Root170	0.623501	0.550251	0.921339	0.296602	-1.19466	-0.64012	0.55454	0.780233	0.750204	0.992587	0.702795
Achromobacter sp. Root565	0.00542314	0.0104892	0.72699	0.00283515	-1.23146	-0.207516	1.02394	0.0912365	0.248705	0.924957	0.0662571
Achromobacter sp. Root83	0.230878	0.34377	0.076894	0.587309	-1.52971	-1.46804	0.0616619	0.595319	0.600044	0.558623	0.868458
Achromobacter sp. RTa	0.125037	0.0722632	0.0980096	0.743446	-1.52136	-1.56042	-0.0390582	0.475926	0.43347	0.601752	0.934695
Achromobacter sp. RW408	0.495215	0.819562	0.233525	0.471702	-2.14971	-1.695	0.454708	0.713169	0.920365	0.742891	0.808483
Achromobacter spanius	0.0320361	0.0175845	0.827094	0.0337509	-1.24311	-0.670369	0.572745	0.247043	0.290045	0.965511	0.278958
Achromobacter xylosoxidans	0.132957	0.0450209	0.199604	0.640206	-1.50428	-1.32276	0.18152	0.482671	0.386802	0.73123	0.892789
Acidaminobacter hydrogenoformans	0.272079	0.424379	0.0891084	0.570916	-0.849891	-0.884492	-0.0346011	0.634534	0.657884	0.59561	0.864427
Acidaminococcus fermentans	0.0248169	0.00709295	0.0835357	0.457905	-1.13896	-0.913168	0.225793	0.212936	0.220422	0.579477	0.798796
Acidaminococcus intestini	0.0586737	0.0294461	0.695621	0.0621536	-4.38021	-0.14923	4.23098	0.336371	0.338147	0.911541	0.396393
Acidaminococcus massiliensis	0.138158	0.178236	0.0493226	0.713505	-1.37834	-0.983219	0.395118	0.491113	0.531966	0.472574	0.922217
Acidaminococcus sp. AM05-11	0.0567672	0.138449	0.255111	0.0216619	0.016916	-1.44694	-1.46386	0.332789	0.51994	0.742891	0.217645
Acidaminococcus sp. AM33-14BH	0.597743	0.582543	0.596803	0.3283	-0.20091	-1.01677	-0.815856	0.776551	0.770133	0.879135	0.702795
Acidaminococcus sp. BV3L6	0.636049	0.387144	0.992571	0.42818	-0.959318	-1.3091	-0.349785	0.788748	0.626449	0.99975	0.776548
Acidaminococcus sp. HPA0509	0.690776	1	0.447046	0.483079	-1.20455	-1.54249	-0.337943	0.824877	1	0.80272	0.815966
Acidaminococcus sp. Marseille-P4266	0.160947	0.105085	0.126398	0.52622	-0.298512	-0.553474	-0.254962	0.509603	0.475477	0.666311	0.844021
Acidaminococcus timonensis	0.629236	0.711504	0.541461	0.354461	-0.298789	-0.0119591	0.286829	0.783778	0.854199	0.854079	0.71254
Acidianus brierleyi	0.0265898	0.0419442	0.849504	0.00948845	-0.267519	0.24454	0.512059	0.221476	0.379375	0.973412	0.13349
Acidianus hospitalis	0.198111	0.0902621	0.654298	0.193251	-0.840276	-0.492541	0.347736	0.560842	0.456713	0.896161	0.641079
Acidianus sulfidivorans	0.145708	0.113439	0.969962	0.0712425	-0.774156	-0.746134	0.0280229	0.499987	0.486099	0.996528	0.423981
Acidibacillus ferrooxidans	0.00411622	0.0121993	0.755662	0.00137182	-1.64441	0.284588	1.929	0.0780781	0.260698	0.938335	0.0436327
Acidibacillus sulfuroxidans	0.639003	0.377662	0.50417	0.792073	0.0711329	0.461516	0.390383	0.790782	0.619416	0.838036	0.953465
Acidiferrobacter sp. SPIII_3	0.923791	0.755675	0.909347	0.730951	-1.502	-0.845614	0.656384	0.958872	0.882572	0.98984	0.930824
Acidiferrobacter thiooxydans	0.90857	0.835562	0.687471	0.791862	-1.09348	-0.641592	0.451892	0.949257	0.928458	0.90749	0.953465
Acidihalobacter ferrooxidans	0.105238	0.0644424	0.957629	0.0712609	-1.75492	-0.231187	1.52373	0.443952	0.421295	0.996453	0.423981
Acidihalobacter prosperus	0.0577717	0.147142	0.0194047	0.367115	-0.866246	-3.53291	-2.66667	0.335131	0.520666	0.29674	0.723519
Acidilobus saccharovorans	0.0981407	0.0666566	0.846049	0.062273	-1.31555	-0.0158692	1.29968	0.430915	0.426633	0.973412	0.39684
Acidilobus sp. 7A	0.18669	0.0769972	0.80834	0.161909	0.0477929	-0.736787	-0.784579	0.546741	0.440726	0.957137	0.59959
Acidimicrobium ferrooxidans	0.150942	0.82426	0.0493226	0.167115	-2.06218	-1.39232	0.669863	0.501791	0.922485	0.472574	0.59959
Acidiphilium angustum	0.219671	0.641175	0.0861911	0.223871	-0.583133	2.19313	2.77626	0.583325	0.803247	0.587934	0.690057
Acidiphilium cryptum	0.094808	0.138327	0.461923	0.0390535	-1.99541	0.456854	2.45227	0.422896	0.51994	0.812246	0.303201
Acidiphilium multivorum	0.982328	0.840149	1	0.918753	-2.03114	-1.25107	0.780072	0.993255	0.932221	1	0.999286
Acidiphilium rubrum	0.342519	NA	0.308551	0.325801	0	-0.160734	-0.160734	0.645076	NA	0.742891	0.702795
Acidiphilium sp. JA12-A1	0.888894	0.903725	0.609387	0.797986	-1.07588	-0.470107	0.605775	0.937535	0.967129	0.882638	0.956023
Acidiphilium sp. PM	0.304965	0.144519	0.256555	0.761919	-2.67879	-1.4168	1.26198	0.645076	0.520666	0.742891	0.941989
Acidipila dinghuensis	0.30475	0.110111	0.455275	0.55475	-2.53179	-2.97016	-0.438364	0.645076	0.482777	0.808806	0.858914
Acidipila sp. 4G-K13	0.0384806	0.0275106	0.981833	0.0281731	-1.42238	0.462966	1.88534	0.271308	0.330284	0.996528	0.251114
Acidipila sp. EB88	0.263886	0.13515	0.254909	0.538817	-2.1373	-0.98838	1.14892	0.627097	0.514347	0.742891	0.851224
Acidiplasma aeolicum	0.853558	0.794154	0.792254	0.566087	-0.312667	-1.23428	-0.921616	0.915785	0.90592	0.951608	0.861347
Acidiplasma cupricumulans	0.00325782	0.0758378	0.0876022	0.000846025	-1.59313	1.88707	3.4802	0.0672525	0.436989	0.5911	0.0323465
Acidiplasma sp. MBA-1	0.445138	0.576694	0.211315	0.480535	0.788713	1.46782	0.679111	0.678438	0.768087	0.742891	0.815297
Acidipropionibacterium acidipropionici	0.0282914	0.0783362	0.382756	0.00833471	-1.45681	0.840802	2.29762	0.230218	0.442984	0.758527	0.122907
Acidipropionibacterium jensenii	0.00109314	0.161036	0.0234005	0.000241211	-1.51315	1.67493	3.18807	0.0354135	0.529808	0.329627	0.0170072
Acidipropionibacterium thoenii	0.00422085	0.175851	0.00065458	0.095296	-1.35605	-2.09599	-0.739934	0.0792747	0.529808	0.0371934	0.48366
Acidipropionibacterium virtanenii	0.00183914	0.0758703	0.000166775	0.228126	-6.42797	-1.83002	4.59795	0.0490223	0.436989	0.0151885	0.695214
Acidisphaera rubrifaciens	0.206687	0.0947855	0.273348	0.434114	-1.83648	-1.05556	0.780921	0.56961	0.459074	0.742891	0.780624
Acidisphaera sp. G45-3	0.181416	0.0975461	0.138852	0.854339	-1.7493	-0.860708	0.888595	0.538495	0.463796	0.673514	0.978157
Acidithiobacillus albertensis	0.607015	0.520489	0.772011	0.312241	-0.476011	0.35661	0.83262	0.776602	0.729996	0.943879	0.702795
Acidithiobacillus caldus	0.683776	0.450374	0.945524	0.462363	-1.22902	-0.532305	0.696712	0.819794	0.678406	0.992587	0.801907
Acidithiobacillus ferridurans	0.449864	0.425709	0.233986	0.637933	-0.599417	-0.592704	0.00671336	0.682019	0.659384	0.742891	0.890399
Acidithiobacillus ferrivorans	0.897063	0.635948	0.867381	0.761661	-0.765083	-0.667977	0.0971062	0.942375	0.801232	0.978985	0.941727
Acidithiobacillus ferrooxidans	0.751761	0.450588	0.689662	0.767757	-0.874493	-0.3774	0.497093	0.859793	0.678406	0.908554	0.944187
Acidithiobacillus sp. CJ-2	0.202	0.0989666	0.204963	0.554647	-1.45305	-0.951415	0.50163	0.564327	0.465663	0.736356	0.858914
Acidithiobacillus sp. SH	0.512279	0.970381	0.284285	0.360662	-0.989242	-0.176429	0.812814	0.725468	0.991349	0.742891	0.718235
Acidithiobacillus thiooxidans	0.371305	0.859085	0.145019	0.367037	-0.689336	-0.98612	-0.296784	0.645076	0.942038	0.680547	0.723519
Acidithrix ferrooxidans	0.153757	0.174809	0.0648533	0.637707	0.194638	0.276943	0.0823052	0.501791	0.529808	0.526443	0.890339
Acidobacteria bacterium KBS 146	0.801968	0.614896	0.533576	0.974518	-1.93809	-0.311367	1.62673	0.888203	0.789498	0.851964	1
Acidobacteriaceae bacterium KBS 83	0.463419	0.236633	0.45241	0.603886	-1.97742	-1.30866	0.668762	0.691435	0.589691	0.805982	0.875491
Acidobacteriaceae bacterium KBS 89	0.0284506	0.0155675	0.891326	0.0305429	-3.36839	-0.796272	2.57212	0.230687	0.279936	0.984862	0.262616
Acidobacteriaceae bacterium KBS 96	0.186635	0.0734604	0.634975	0.223924	-1.31479	-1.4613	-0.146507	0.546741	0.434132	0.888178	0.690057
Acidobacteriaceae bacterium SBC82	0.187162	0.143059	0.0964688	0.97453	-1.57421	-0.98978	0.584429	0.547385	0.520666	0.601752	1
Acidobacteriaceae bacterium TAA166	0.311008	0.159908	0.248636	0.767757	-4.00257	-0.528917	3.47365	0.645076	0.529808	0.742891	0.944187
Acidobacteriaceae bacterium URHE0068	0.331821	0.286837	0.148117	0.930036	-2.04555	-1.5122	0.533344	0.645076	0.600044	0.687483	1
Acidobacterium ailaaui	0.526837	0.276855	0.784661	0.433965	-1.68992	-0.777603	0.912322	0.735777	0.600044	0.94893	0.780624
Acidobacterium capsulatum	0.296739	0.127593	0.605779	0.326245	-2.33241	-0.567759	1.76465	0.645076	0.503709	0.879191	0.702795
Acidocella aminolytica	0.413909	0.254313	0.261306	0.980891	-1.42748	-0.926228	0.501255	0.655329	0.600044	0.742891	1
Acidocella facilis	0.998297	0.988137	0.981819	0.948952	-0.652569	-0.289235	0.363333	0.999292	0.999648	0.996528	1
Acidocella sp. MX-AZ02	0.461907	0.233183	0.434233	0.648852	-1.21395	-0.860225	0.353726	0.690455	0.586798	0.794555	0.895509
Acidomonas methanolica	0.0214492	0.0102256	0.97578	0.0264897	-2.02104	-0.17978	1.84127	0.196733	0.245845	0.996528	0.241836
Acidothermus cellulolyticus	0.403762	0.336263	0.189163	0.917358	-1.99552	-1.37656	0.618952	0.649573	0.600044	0.716207	0.998575
Acidovorax anthurii	0.0966672	0.0517437	0.0876903	0.73145	-2.38536	-0.931614	1.45375	0.427566	0.395965	0.5911	0.930824
Acidovorax avenae	0.197179	0.0808881	0.316406	0.406505	-1.7618	-0.512282	1.24952	0.559204	0.448119	0.742891	0.757215
Acidovorax caeni	0.247479	0.103677	0.412387	0.384319	-2.41656	-0.19635	2.22021	0.613697	0.473371	0.779642	0.738059
Acidovorax carolinensis	0.0500621	0.0202038	0.538697	0.0804693	-2.92131	-0.160221	2.76109	0.312042	0.303809	0.851964	0.445277
Acidovorax cattleyae	0.385139	0.26717	0.213224	0.879401	-2.32895	-0.699997	1.62896	0.645076	0.600044	0.742891	0.986092
Acidovorax cavernicola	0.0104934	0.00348252	0.233411	0.0626081	-3.01526	-0.811565	2.20369	0.131332	0.174656	0.742891	0.396875
Acidovorax citrulli	0.482949	0.210277	0.749896	0.502561	-1.95768	-0.488347	1.46933	0.705616	0.566394	0.935751	0.827903
Acidovorax delafieldii	0.000937304	0.000281251	0.346634	0.00648342	-5.60866	0.127069	5.73573	0.0317916	0.0569994	0.742891	0.106363
Acidovorax ebreus	0.321683	0.17474	0.417259	0.345992	-1.39545	1.05712	2.45257	0.645076	0.529808	0.783684	0.704477
Acidovorax kalamii	0.0145589	0.00963152	0.867387	0.0155913	-4.48634	-0.0384638	4.44788	0.157825	0.242777	0.978985	0.179552
Acidovorax konjaci	0.164118	0.0666075	0.309136	0.346288	-2.37077	-0.638127	1.73264	0.514082	0.426429	0.742891	0.704477
Acidovorax oryzae	0.163801	0.0848221	0.873363	0.12542	-2.75111	-0.371199	2.37991	0.513718	0.455919	0.98004	0.555318
Acidovorax radicis	0.0917543	0.0465727	0.483603	0.103946	-4.02076	0.0783714	4.09914	0.415767	0.388422	0.825958	0.505827
Acidovorax soli	0.398394	0.190422	0.421096	0.576315	-3.40813	-1.45409	1.95404	0.645076	0.546163	0.784851	0.864865
Acidovorax sp. 100	0.0083847	0.00504112	0.503164	0.0151585	-5.21829	1.07043	6.28872	0.115086	0.196061	0.838036	0.177853
Acidovorax sp. 106	0.0369509	0.0162239	0.571871	0.0564468	-3.46326	-0.325393	3.13787	0.265939	0.28269	0.867435	0.373619
Acidovorax sp. 107	0.0185733	0.00705084	0.151311	0.119419	-5.44721	-0.235379	5.21183	0.182626	0.220422	0.692719	0.544196
Acidovorax sp. 121606	0.623287	1	0.359436	0.343377	-0.00561271	0.569361	0.574973	0.780074	1	0.742891	0.702795
Acidovorax sp. 12322-1	0.177024	0.0889246	0.932742	0.143041	-1.92666	-0.444704	1.48195	0.533035	0.456713	0.992587	0.592179
Acidovorax sp. 1608163	0.000688212	0.000313584	0.465154	0.00466577	-3.95808	-0.323035	3.63505	0.0259946	0.0611648	0.814824	0.0884709
Acidovorax sp. 202149	0.997593	0.959077	0.986106	0.985622	-0.339653	0.373999	0.713652	0.999292	0.987927	0.998747	1
Acidovorax sp. 30	0.361591	0.317042	NA	0.343377	-1.01238	0	1.01238	0.645076	0.600044	NA	0.702795
Acidovorax sp. 56	0.00333016	0.00208587	0.726952	0.00679952	-3.76285	-0.594537	3.16831	0.0683033	0.148177	0.924957	0.109398
Acidovorax sp. 59	0.00757923	0.0360671	0.359436	0.0123464	-3.95756	0.451792	4.40935	0.10944	0.361507	0.742891	0.156684
Acidovorax sp. 62	0.05326	0.02051	0.270719	0.152549	-3.96541	-1.07512	2.89029	0.32253	0.306888	0.742891	0.592179
Acidovorax sp. 69	0.0096504	0.00260951	0.2294	0.0776672	-4.26612	-0.458691	3.80743	0.125119	0.16007	0.742891	0.438419
Acidovorax sp. 93	0.00454431	0.00169824	0.411805	0.0201639	-4.37442	-0.431311	3.94311	0.0829099	0.139696	0.779642	0.208746
Acidovorax sp. 94	0.00061971	0.000216245	0.284411	0.00824404	-4.35165	-0.390271	3.96138	0.0243537	0.0502845	0.742891	0.121972
Acidovorax sp. 99	0.166509	0.0784146	0.361252	0.241706	-5.85474	0.46298	6.31772	0.517019	0.443256	0.74386	0.702795
Acidovorax sp. BoFeN1	0.239369	0.103639	0.665277	0.243862	-2.10477	-0.0697627	2.03501	0.605043	0.473371	0.898389	0.702795
Acidovorax sp. CCH12-A4	0.4537	0.499204	0.510064	0.226529	-3.15614	-0.96654	2.1896	0.684737	0.717648	0.839886	0.694522
Acidovorax sp. CF301	0.0710139	0.0812778	0.0648571	0.985622	-0.332264	0.986612	1.31888	0.367625	0.449713	0.526443	1
Acidovorax sp. CF316	0.295564	0.31313	0.604235	0.161886	-1.84554	0.891326	2.73686	0.645076	0.600044	0.879191	0.59959
Acidovorax sp. FJL06	0.0128205	0.00646387	0.732692	0.0177263	-4.03547	0.00432285	4.03979	0.148039	0.214275	0.92843	0.194855
Acidovorax sp. GW101-3H11	0.000101628	0.000103077	0.51884	0.000581808	-5.40186	0.978063	6.37993	0.00787742	0.0369317	0.843106	0.0275351
Acidovorax sp. HMWF018	0.0430046	0.0228451	0.993944	0.0402439	-4.07024	-0.430196	3.64004	0.288705	0.317047	0.99975	0.307823
Acidovorax sp. HMWF029	0.00137131	0.00055207	0.0157974	0.211951	-4.36847	-0.860243	3.50823	0.0403778	0.0842588	0.264015	0.672063
Acidovorax sp. JHL-3	0.536123	0.524687	0.643365	0.267185	-1.64608	0.28568	1.93176	0.741843	0.732558	0.891208	0.702795
Acidovorax sp. JHL-9	0.0488248	0.0146278	0.403758	0.137611	-3.42695	-0.377697	3.04926	0.307882	0.2749	0.773224	0.582773
Acidovorax sp. JS42	0.143765	0.0491031	0.361127	0.330116	-2.56526	0.062021	2.62728	0.497805	0.388422	0.74386	0.702795
Acidovorax sp. KKS102	0.00269513	0.00111526	0.443336	0.00948497	-6.09194	0.52555	6.61749	0.0604641	0.117841	0.80087	0.13349
Acidovorax sp. Leaf160	0.517048	0.273661	0.574351	0.523144	-1.13597	0.867333	2.0033	0.728936	0.600044	0.8675	0.840965
Acidovorax sp. Leaf76	0.361591	0.317042	NA	0.343377	-0.732974	0	0.732974	0.645076	0.600044	NA	0.702795
Acidovorax sp. Leaf78	0.0716052	0.0240763	0.574357	0.12542	-3.30264	-0.400364	2.90228	0.369339	0.321255	0.8675	0.555318
Acidovorax sp. Leaf84	0.907477	0.738297	0.881837	0.701061	-1.75295	-1.99927	-0.246323	0.94874	0.873046	0.983434	0.917912
Acidovorax sp. MR-S7	0.0468018	0.0143552	0.218865	0.228118	-2.75591	-0.605024	2.15088	0.300009	0.2749	0.742891	0.695214
Acidovorax sp. NO-1	0.0452567	0.0231592	0.873363	0.0460029	-3.90414	-0.343421	3.56072	0.295425	0.318374	0.98004	0.331531
Acidovorax sp. RAC01	0.0656961	0.0296639	0.543716	0.0861542	-3.47422	-0.684978	2.78924	0.354084	0.338147	0.854157	0.460162
Acidovorax sp. Root217	0.0159338	0.00709374	0.354468	0.0418266	-3.06571	-0.282032	2.78367	0.166574	0.220422	0.742891	0.315415
Acidovorax sp. Root219	0.0165526	0.00449755	0.408045	0.0687889	-2.9857	-0.368749	2.61695	0.170028	0.184238	0.777508	0.417099
Acidovorax sp. Root267	0.177426	0.178921	0.659398	0.0756366	-3.76246	0.89083	4.65329	0.533546	0.533761	0.896183	0.434438
Acidovorax sp. Root275	0.283074	0.21493	0.897008	0.137462	-4.14248	-0.243819	3.89867	0.645076	0.571136	0.986481	0.582773
Acidovorax sp. Root402	0.00115573	0.00179556	0.96366	0.0012575	-4.83318	1.08978	5.92296	0.0365072	0.142236	0.996528	0.0414711
Acidovorax sp. Root568	0.00328724	0.00934565	0.321778	0.00212949	-5.22051	1.13133	6.35184	0.0676428	0.238526	0.742891	0.0563453
Acidovorax sp. Root70	0.0124824	0.00429803	0.386824	0.0451086	-5.08259	0.0409726	5.12356	0.145622	0.180037	0.761976	0.329435
Acidovorax sp. SD340	0.00394413	0.00461321	0.676343	0.00395968	-4.06837	0.0264581	4.09482	0.0757902	0.18659	0.902309	0.0807667
Acidovorax sp. ST3	3.73663e-06	0.000384775	0.15143	1.99947e-07	-3.44809	1.62242	5.07051	0.00094421	0.067954	0.692719	0.000219796
Acidovorax sp. T1	0.821373	0.633781	0.557913	1	-2.1635	-0.803167	1.36033	0.898808	0.801232	0.859755	1
Acidovorax sp. T1m	0.361591	0.317042	NA	0.343377	-0.574973	0	0.574973	0.645076	0.600044	NA	0.702795
Acidovorax temperans	0.366674	0.171182	0.494554	0.443545	-3.29991	-0.79799	2.50192	0.645076	0.529808	0.831486	0.788219
Acidovorax valerianellae	0.117097	0.0563553	0.117934	0.683973	-2.78956	-1.41847	1.37109	0.46186	0.405172	0.649654	0.911533
Acidovorax wautersii	7.63119e-06	1.47098e-06	0.139717	0.000532404	-4.48578	0.468758	4.95453	0.00154429	0.00404841	0.673514	0.02617
Aciduliprofundum boonei	0.72961	0.946805	0.461241	0.533212	0.608269	-0.496966	-1.10523	0.848671	0.987927	0.811795	0.848068
Aciduliprofundum sp. MAR08-339	0.324999	0.215133	0.191357	0.778978	-1.05057	-0.697728	0.352844	0.645076	0.571136	0.719091	0.949321
Acinetobacter albensis	0.486982	0.970495	0.382756	0.234323	0.987418	0.524948	-0.46247	0.708274	0.991349	0.758527	0.702795
Acinetobacter apis	0.858261	0.539279	0.790514	0.936385	2.68121	1.56924	-1.11197	0.918996	0.741499	0.950629	1
Acinetobacter baumannii	0.172459	0.471346	0.437213	0.0380394	2.60357	3.46305	0.85948	0.525837	0.695348	0.797297	0.29882
Acinetobacter baylyi	0.273906	0.401392	0.432431	0.110556	1.56793	0.654292	-0.913642	0.635925	0.639419	0.794555	0.522205
Acinetobacter beijerinckii	0.00729568	0.812901	0.00705101	0.00633824	1.57019	2.52015	0.949966	0.106709	0.914962	0.169887	0.10528
Acinetobacter bereziniae	0.0938205	0.307387	0.284538	0.0264995	0.037722	0.319374	0.281652	0.420833	0.600044	0.742891	0.241836
Acinetobacter bohemicus	0.938318	0.870736	0.825787	0.743486	1.48666	-0.398764	-1.88542	0.968402	0.949208	0.965451	0.934695
Acinetobacter boissieri	0.814702	0.929275	0.592578	0.581813	2.58563	2.41935	-0.166276	0.895619	0.981098	0.877033	0.865854
Acinetobacter bouvetii	0.492583	0.257774	0.738412	0.413952	1.62798	-0.242014	-1.86999	0.711672	0.600044	0.93018	0.764784
Acinetobacter brisouii	0.968491	0.970497	0.867385	0.80456	1.53363	1.33597	-0.197662	0.985807	0.991349	0.978985	0.958145
Acinetobacter calcoaceticus	0.154235	0.609804	0.143871	0.0618133	5.61032	3.79106	-1.81926	0.501791	0.786647	0.680547	0.394639
Acinetobacter calcoaceticus/baumannii complex sp. ABNIH27	0.107164	0.0931975	0.10149	0.985622	6.28059	6.06239	-0.218204	0.447812	0.458934	0.611543	1
Acinetobacter celticus	0.998306	0.952814	0.879346	0.879465	2.31248	0.53674	-1.77574	0.999292	0.987927	0.980984	0.986092
Acinetobacter colistiniresistens	0.0273744	0.684007	0.00559865	0.0845369	2.60462	1.38051	-1.22411	0.225464	0.834806	0.147504	0.458254
Acinetobacter defluvii	0.0636937	0.0733159	0.831705	0.0254322	2.23917	1.16831	-1.07086	0.347934	0.434132	0.967047	0.235381
Acinetobacter equi	0.803202	0.860151	0.745994	0.470603	2.80018	1.3452	-1.45498	0.888777	0.942864	0.934141	0.808429
Acinetobacter gandensis	0.392125	0.651836	0.181606	0.379926	3.49561	2.18427	-1.31133	0.645076	0.811232	0.710448	0.733907
Acinetobacter genomosp. 33YU	0.110487	0.273287	0.0348583	0.362243	5.07506	5.11088	0.0358257	0.454112	0.600044	0.401194	0.719591
Acinetobacter gerneri	0.419093	0.41587	1	0.148564	2.6154	1.80535	-0.81005	0.65783	0.651114	1	0.592179
Acinetobacter guillouiae	0.129102	0.143948	0.784674	0.0477742	-2.17973	0.4165	2.59623	0.476823	0.520666	0.94893	0.339416
Acinetobacter gyllenbergii	0.189454	0.211295	0.808103	0.0652285	1.75186	1.50532	-0.246538	0.550961	0.566394	0.957074	0.404899
Acinetobacter haemolyticus	0.0456388	0.0331551	0.589961	0.0351024	1.8012	1.01178	-0.789422	0.296693	0.352762	0.87558	0.285875
Acinetobacter halotolerans	0.159741	0.203288	0.0835267	0.358688	2.8531	1.78574	-1.06736	0.50843	0.558779	0.579477	0.716206
Acinetobacter harbinensis	0.819436	0.51512	0.755662	0.823164	0.583575	0.165373	-0.418202	0.898088	0.725635	0.938335	0.965535
Acinetobacter idrijaensis	0.0211834	0.0466186	0.603057	0.00681661	-1.25585	0.986896	2.24275	0.19592	0.388422	0.879191	0.109398
Acinetobacter indicus	0.930586	0.853295	0.738416	0.804579	2.68	-0.0537438	-2.73375	0.96329	0.938724	0.93018	0.958145
Acinetobacter johnsonii	0.755777	0.463994	0.59522	0.866892	-0.0919477	-5.50253	-5.41058	0.861966	0.68906	0.877033	0.981963
Acinetobacter junii	0.00622241	0.0250185	0.531504	0.00170851	0.028339	0.187995	0.159656	0.0979652	0.325741	0.851964	0.0502137
Acinetobacter kookii	0.444017	0.307373	0.898121	0.240693	1.93249	1.27268	-0.659811	0.677782	0.600044	0.986481	0.702795
Acinetobacter kyonggiensis	0.224297	0.44592	0.390705	0.0748381	1.84402	0.178178	-1.66584	0.587765	0.674781	0.7658	0.434438
Acinetobacter lactucae	0.213978	0.646532	0.114409	0.167342	5.81355	5.52476	-0.288789	0.577548	0.806907	0.640976	0.59959
Acinetobacter larvae	0.973408	0.894071	0.837631	0.904691	2.5562	1.81074	-0.74546	0.988359	0.962859	0.969774	0.995785
Acinetobacter lwoffii	0.947516	0.802889	0.780469	0.923698	2.31563	-0.166192	-2.48182	0.973838	0.910032	0.947583	1
Acinetobacter marinus	0.469728	0.455034	0.898121	0.185197	0.993951	1.09163	0.0976765	0.696634	0.68216	0.986481	0.626779
Acinetobacter nectaris	0.422504	0.894082	0.301971	0.216025	2.53587	2.20717	-0.328706	0.660196	0.962859	0.742891	0.677062
Acinetobacter nosocomialis	0.0118003	0.28246	0.10113	0.00195649	2.79503	4.52707	1.73204	0.141117	0.600044	0.610867	0.053332
Acinetobacter oleivorans	0.428094	0.386691	0.261313	0.457781	6.61182	5.36716	-1.24466	0.664507	0.626021	0.742891	0.798796
Acinetobacter parvus	0.730612	0.446154	0.582182	0.9047	0.502376	-0.0639209	-0.566297	0.849094	0.674781	0.872265	0.995785
Acinetobacter piscicola	0.503552	0.689585	0.513928	0.225067	2.7173	1.60193	-1.11537	0.719331	0.838218	0.840899	0.690389
Acinetobacter pittii	0.150566	0.370804	0.45241	0.0358058	4.976	4.04384	-0.932167	0.501791	0.614034	0.805982	0.288667
Acinetobacter populi	0.00876723	0.711497	0.00807206	0.00767143	2.35081	2.33279	-0.0180224	0.11759	0.854199	0.18144	0.117054
Acinetobacter pragensis	0.793955	0.830146	0.466232	0.74953	2.6684	1.01784	-1.65056	0.883435	0.926125	0.814824	0.936928
Acinetobacter proteolyticus	0.40521	0.705371	0.47974	0.145791	1.41946	0.929371	-0.490084	0.649942	0.850606	0.825388	0.592179
Acinetobacter puyangensis	0.869079	0.929256	0.723281	0.598236	1.90084	1.64883	-0.252012	0.925799	0.981098	0.923383	0.872962
Acinetobacter qingfengensis	0.335695	0.935154	0.224599	0.182563	2.53933	1.78273	-0.756599	0.645076	0.983233	0.742891	0.622384
Acinetobacter radioresistens	0.42015	0.256761	0.300853	0.672282	2.40487	1.07722	-1.32765	0.658486	0.600044	0.742891	0.9059
Acinetobacter rudis	0.721359	0.620205	0.987889	0.379957	1.34989	1.29012	-0.0597667	0.843538	0.792811	0.998747	0.733907
Acinetobacter schindleri	0.912003	0.784337	0.738416	0.74953	2.23205	-1.34599	-3.57804	0.95115	0.899022	0.93018	0.936928
Acinetobacter seifertii	0.343009	0.728117	0.393877	0.121531	5.64906	5.37864	-0.270415	0.645076	0.865847	0.766607	0.54681
Acinetobacter soli	0.132969	0.143059	0.456996	0.0675907	0.609339	0.35465	-0.254689	0.482671	0.520666	0.809006	0.412989
Acinetobacter sp. 1000160	0.390822	0.265099	0.285709	0.985622	2.21999	2.26558	0.0455891	0.645076	0.600044	0.742891	1
Acinetobacter sp. 1130196	0.00513003	0.00383151	0.0583994	0.153579	5.08845	3.98077	-1.10768	0.0881842	0.178072	0.50371	0.592179
Acinetobacter sp. 1179249	0.299043	0.273374	0.172386	0.732684	5.8623	3.87414	-1.98816	0.645076	0.600044	0.710448	0.932003
Acinetobacter sp. 1239920	0.326515	0.149982	0.911053	0.207734	2.12958	-2.87224	-5.00182	0.645076	0.52466	0.990578	0.665497
Acinetobacter sp. 1245249	0.693371	0.553269	0.894767	0.388574	5.37872	3.17418	-2.20453	0.826901	0.752275	0.986481	0.741986
Acinetobacter sp. 1245593	0.0162093	0.0241299	0.0220584	0.988046	5.45239	5.37774	-0.0746549	0.167865	0.321451	0.319484	1
Acinetobacter sp. 1264765	0.00706648	0.00213907	0.128019	0.0848899	7.43615	3.95467	-3.48148	0.105174	0.149752	0.668044	0.458254
Acinetobacter sp. 1281984	0.0691382	0.0262928	0.285709	0.153579	7.05243	4.44279	-2.60964	0.36321	0.326036	0.742891	0.592179
Acinetobacter sp. 1289694	0.270414	0.143021	0.974172	0.135379	5.05052	4.1375	-0.913026	0.632842	0.520666	0.996528	0.578528
Acinetobacter sp. 1294243	0.359082	0.149982	0.617569	0.376712	5.93814	3.78222	-2.15593	0.645076	0.52466	0.885305	0.731995
Acinetobacter sp. 1294596	0.435593	0.194372	0.592037	0.501883	0.516541	-1.61343	-2.12998	0.67065	0.550449	0.877033	0.827903
Acinetobacter sp. 1295259	0.243941	0.184527	0.208772	0.980027	6.03616	3.81698	-2.21917	0.61007	0.54027	0.741669	1
Acinetobacter sp. 1396970	0.113589	0.0710885	0.111366	0.789862	3.92368	4.47025	0.546573	0.457378	0.433068	0.633428	0.953465
Acinetobacter sp. 1424608	0.0594896	0.0921553	0.0979984	NA	4.73299	4.73299	0	0.336371	0.456713	0.601752	NA
Acinetobacter sp. 1461402	0.0342285	0.0139807	0.871397	0.00954253	3.42612	-3.41675	-6.84287	0.255214	0.273383	0.98004	0.133861
Acinetobacter sp. 1475718	0.663469	0.770019	0.5605	0.378902	2.226	2.26401	0.038006	0.807014	0.892328	0.861832	0.733907
Acinetobacter sp. 1542444	0.0851915	0.550642	0.0288263	0.119526	4.68512	7.15459	2.46947	0.401731	0.750655	0.364493	0.544196
Acinetobacter sp. 1564232	0.0339529	0.109558	0.0186027	0.339509	6.99231	8.76403	1.77173	0.25436	0.482777	0.291077	0.702795
Acinetobacter sp. 1566109	0.0572695	0.0161744	0.463906	0.0796093	7.55035	3.50881	-4.04154	0.33389	0.28269	0.814824	0.442896
Acinetobacter sp. 1578804	0.38823	0.194946	0.443173	0.577633	2.52671	2.44857	-0.078147	0.645076	0.550449	0.80087	0.864865
Acinetobacter sp. 1592897	0.0222329	0.049187	0.0532364	NA	4.72773	4.72773	0	0.199859	0.388422	0.482297	NA
Acinetobacter sp. 216872	0.355751	0.23247	0.273688	0.985622	4.78638	3.27146	-1.51492	0.645076	0.586798	0.742891	1
Acinetobacter sp. 21871	0.0198838	0.0313081	0.0376407	0.980027	5.2099	4.6434	-0.566494	0.189744	0.343185	0.414974	1
Acinetobacter sp. 225588	0.208444	0.0993574	0.310809	0.522602	4.97235	3.27788	-1.69448	0.570626	0.466239	0.742891	0.840965
Acinetobacter sp. 230853	0.341014	0.261226	0.187981	0.992277	0.511619	0.18979	-0.321828	0.645076	0.600044	0.715552	1
Acinetobacter sp. 243_ASPC	0.677557	0.373223	0.782356	0.594204	1.01222	-1.14049	-2.15271	0.81559	0.615819	0.94893	0.871134
Acinetobacter sp. 259052	0.378029	0.418066	0.197616	0.563623	2.95761	3.95517	0.997555	0.645076	0.653518	0.729662	0.860707
Acinetobacter sp. 25977_1	0.0222329	0.049187	0.0532364	NA	3.83271	3.83271	0	0.199859	0.388422	0.482297	NA
Acinetobacter sp. 25977_10	0.192492	0.222255	0.114773	0.620619	4.72795	3.06004	-1.66792	0.554385	0.574778	0.641704	0.882234
Acinetobacter sp. 25977_2	0.383782	0.175228	0.604235	0.325801	4.02364	3.09494	-0.928702	0.645076	0.529808	0.879191	0.702795
Acinetobacter sp. 25977_3	0.632161	0.643445	0.356026	0.620619	1.8078	2.01433	0.206531	0.78628	0.805487	0.742891	0.882234
Acinetobacter sp. 25977_4	0.512345	0.265099	0.515431	0.672383	3.03983	3.20674	0.166916	0.725468	0.600044	0.841783	0.9059
Acinetobacter sp. 25977_6	0.0815549	0.049187	0.197616	0.325801	4.95492	4.02622	-0.928702	0.393112	0.388422	0.729662	0.702795
Acinetobacter sp. 25977_7	0.0176789	0.121958	0.00686384	0.204569	4.19726	2.96624	-1.23101	0.177344	0.496125	0.168234	0.659377
Acinetobacter sp. 25977_8	0.876691	0.665721	0.69447	0.985622	3.51862	2.73228	-0.78634	0.930352	0.82183	0.910504	1
Acinetobacter sp. 263903-1	0.20518	0.592284	0.074455	0.1932	-0.623023	1.45876	2.08178	0.56881	0.776995	0.549903	0.641079
Acinetobacter sp. 263903-2	0.372932	0.184527	0.443173	0.549778	4.01969	2.65259	-1.3671	0.645076	0.54027	0.80087	0.85647
Acinetobacter sp. 272263	0.594398	0.285821	0.647044	0.702188	2.48382	-1.38597	-3.86979	0.776551	0.600044	0.892788	0.918448
Acinetobacter sp. 2JN-4	0.685407	0.558103	0.675375	0.436107	2.40795	1.56908	-0.838865	0.820948	0.754857	0.902309	0.782811
Acinetobacter sp. 478810	0.137664	0.049187	0.443173	0.153579	6.18649	3.35072	-2.83577	0.49016	0.388422	0.80087	0.592179
Acinetobacter sp. 479375	0.363186	0.29826	0.684932	0.173696	1.52044	-3.12698	-4.64742	0.645076	0.600044	0.90749	0.608702
Acinetobacter sp. 51m	0.574541	0.958141	0.364421	0.367815	0.7945	0.310357	-0.484144	0.765088	0.987927	0.747428	0.72478
Acinetobacter sp. 528	0.0594896	0.0921553	0.0979984	NA	4.87075	4.87075	0	0.336371	0.456713	0.601752	NA
Acinetobacter sp. 694762	0.206339	0.111576	0.262017	0.577633	2.99671	3.36735	0.370637	0.569535	0.484712	0.742891	0.864865
Acinetobacter sp. 723929	0.242779	0.0993574	0.467273	0.304316	6.28696	5.27134	-1.01562	0.60885	0.466239	0.816074	0.702795
Acinetobacter sp. 72431	0.00274972	0.001573	0.0427597	0.16682	5.0078	1.24129	-3.76652	0.0612722	0.135779	0.443819	0.59959
Acinetobacter sp. 742879	0.0828792	0.197813	0.0278258	0.406292	5.60819	4.88106	-0.727134	0.396268	0.553454	0.36007	0.757215
Acinetobacter sp. 766875	0.0201923	0.017259	0.0615582	0.522602	5.99954	4.34784	-1.6517	0.190743	0.287746	0.516979	0.840965
Acinetobacter sp. 796380-1375	0.585833	0.368794	0.975649	0.353967	3.15226	1.39598	-1.75628	0.770637	0.613293	0.996528	0.71254
Acinetobacter sp. 809848	0.00692975	0.00159394	0.175306	0.0762722	5.63234	3.01688	-2.61546	0.104355	0.135897	0.710448	0.434438
Acinetobacter sp. 826659	0.334093	0.21089	0.219351	0.977591	5.63771	5.33429	-0.303422	0.645076	0.566394	0.742891	1
Acinetobacter sp. 869535	0.948941	0.765919	0.96287	0.812839	3.02955	0.57177	-2.45778	0.974519	0.88962	0.996528	0.962622
Acinetobacter sp. 883425	0.0353664	0.0262928	0.121584	0.325801	6.10867	3.19493	-2.91373	0.259562	0.326036	0.656274	0.702795
Acinetobacter sp. 88816	0.280658	0.147969	0.952537	0.151943	5.66792	2.12362	-3.54431	0.644022	0.522576	0.995843	0.592179
Acinetobacter sp. 907131	0.0691382	0.0262928	0.285709	0.153579	6.32785	2.79965	-3.5282	0.36321	0.326036	0.742891	0.592179
Acinetobacter sp. 983759	0.688707	0.408353	0.912597	0.509632	0.293109	-0.453693	-0.746802	0.823484	0.644611	0.992079	0.8338
Acinetobacter sp. A47	0.276088	0.394985	0.117929	0.434084	2.61425	2.25268	-0.361575	0.638404	0.632339	0.649654	0.780624
Acinetobacter sp. ACNIH1	0.559858	0.969373	0.35954	0.353843	2.01828	-0.634525	-2.65281	0.759003	0.991349	0.743044	0.71254
Acinetobacter sp. ACNIH2	0.949711	0.917464	0.82578	0.767688	2.5237	0.562963	-1.96073	0.974736	0.973558	0.965451	0.944187
Acinetobacter sp. ACNIH3	0.548622	0.452596	0.813683	0.320292	0.0796035	-2.20892	-2.28853	0.750819	0.680725	0.95916	0.702795
Acinetobacter sp. ACNIH4	0.0385827	0.0262928	0.136149	0.325801	2.34106	-1.74032	-4.08137	0.271724	0.326036	0.673514	0.702795
Acinetobacter sp. ADP1	0.398776	0.35038	0.359436	NA	0.569361	0.569361	0	0.645076	0.600044	0.742891	NA
Acinetobacter sp. AG1	0.665257	0.800456	0.537727	0.382625	1.02133	1.2067	0.185369	0.80823	0.909228	0.851964	0.738016
Acinetobacter sp. Ag2	0.540266	0.611615	0.26855	0.576754	0.342929	0.701035	0.358106	0.744418	0.787654	0.742891	0.864865
Acinetobacter sp. AKBS16	0.0187866	0.0068308	0.10647	0.20804	9.3522	7.5396	-1.8126	0.184142	0.217364	0.622711	0.665949
Acinetobacter sp. AM	0.450754	0.756057	0.543728	0.155404	2.35467	0.0839817	-2.27069	0.682737	0.882572	0.854157	0.595539
Acinetobacter sp. ANC 3789	0.650623	0.381996	0.548758	0.730761	2.69722	1.00579	-1.69142	0.798863	0.622326	0.856624	0.930824
Acinetobacter sp. ANC 3813	0.650796	0.767336	0.354468	0.576371	3.69437	1.26621	-2.42816	0.798893	0.889708	0.742891	0.864865
Acinetobacter sp. ANC 3832	0.54337	0.717035	0.712012	0.196019	2.85028	1.99761	-0.852672	0.746543	0.858324	0.917886	0.645848
Acinetobacter sp. ANC 3862	0.0840305	0.95866	0.0610509	0.0473537	-1.30712	0.688015	1.99513	0.399354	0.987927	0.514658	0.338017
Acinetobacter sp. ANC 3880	0.294275	0.288262	0.901104	0.102024	1.04414	2.10535	1.06121	0.645076	0.600044	0.988036	0.501613
Acinetobacter sp. ANC 3903	0.143121	0.293557	0.0618501	0.280969	3.11368	1.1822	-1.93148	0.497517	0.600044	0.516979	0.702795
Acinetobacter sp. ANC 3929	0.607641	0.354964	0.621763	0.549213	3.58731	2.74393	-0.843382	0.777127	0.601934	0.886486	0.85647
Acinetobacter sp. ANC 4105	0.643694	0.824002	0.470116	0.391417	2.20188	1.93336	-0.268518	0.793572	0.922485	0.818841	0.744913
Acinetobacter sp. ANC 4169	0.463983	0.505611	0.600473	0.210032	2.95133	0.924067	-2.02726	0.692153	0.718511	0.879191	0.668112
Acinetobacter sp. ANC 4204	0.9472	0.847252	0.903315	0.749397	0.0107342	-4.88512	-4.89586	0.973777	0.935009	0.988036	0.936928
Acinetobacter sp. ANC 4218	0.737706	0.946926	0.521639	0.490382	2.73086	0.424575	-2.30628	0.852268	0.987927	0.845537	0.822256
Acinetobacter sp. ANC 4470	0.502997	0.638326	0.483129	0.250412	2.47676	0.891381	-1.58537	0.718783	0.801232	0.825958	0.702795
Acinetobacter sp. ANC 4558	0.872695	0.89488	0.738416	0.606548	2.78828	1.37034	-1.41793	0.928156	0.963127	0.93018	0.878261
Acinetobacter sp. ANC 4648	0.326633	0.346367	0.676357	0.131434	2.71359	1.41642	-1.29718	0.645076	0.600044	0.902309	0.569232
Acinetobacter sp. ANC 4654	0.572983	0.36663	0.374529	0.917248	2.82663	1.65633	-1.17029	0.765088	0.610657	0.752594	0.998575
Acinetobacter sp. ANC 4655	0.222961	0.544178	0.316413	0.0764136	2.68429	1.52742	-1.15687	0.586693	0.744717	0.742891	0.434438
Acinetobacter sp. ANC 4945	0.561617	0.662537	0.564057	0.274176	2.60422	1.03527	-1.56895	0.760001	0.818837	0.862512	0.702795
Acinetobacter sp. ANC 4973	0.745476	0.608371	0.489231	0.735578	1.87755	1.61771	-0.259837	0.856131	0.786647	0.828916	0.933123
Acinetobacter sp. ANC 4999	0.790523	0.599482	0.879348	0.533584	2.92339	1.67005	-1.25333	0.881577	0.780645	0.980984	0.848068
Acinetobacter sp. ANC 5044	0.843667	0.851305	0.532845	0.78774	4.50466	2.25481	-2.24985	0.910323	0.938244	0.851964	0.953465
Acinetobacter sp. ANC 5054	0.83533	0.667907	0.94596	0.560118	1.69912	1.63661	-0.062513	0.906076	0.82215	0.992587	0.860707
Acinetobacter sp. ANC 5318	0.0130286	0.00380622	0.355377	0.0460355	5.65383	2.32604	-3.32779	0.148839	0.178072	0.742891	0.331634
Acinetobacter sp. ANC 5324	0.132433	0.0508186	0.632363	0.165092	4.32169	2.59809	-1.7236	0.481969	0.392118	0.88746	0.59959
Acinetobacter sp. ANC 5347	0.593179	0.332493	0.496479	0.742018	3.14569	2.27684	-0.868857	0.775991	0.600044	0.83355	0.934695
Acinetobacter sp. ANC 5600	0.442282	0.882342	0.267743	0.277062	2.68699	0.611791	-2.0752	0.676433	0.956019	0.742891	0.702795
Acinetobacter sp. AR_0276	0.103001	0.0936618	0.114773	0.980027	5.67003	4.39186	-1.27816	0.440087	0.459074	0.641704	1
Acinetobacter sp. AR2-3	0.0951372	0.0385026	0.614945	0.117226	2.87518	2.02602	-0.849159	0.42384	0.370947	0.884586	0.538864
Acinetobacter sp. ATCC 27244	0.114465	NA	0.139779	0.153579	0	-0.713061	-0.713061	0.457378	NA	0.673514	0.592179
Acinetobacter sp. B51(2017)	0.33142	0.208548	0.202277	0.923685	4.434	2.6338	-1.8002	0.645076	0.564262	0.735123	1
Acinetobacter sp. BIGb0102	0.403002	0.674561	0.285614	0.219416	2.75074	3.12088	0.370137	0.648958	0.827811	0.742891	0.682602
Acinetobacter sp. BMW17	0.654158	0.524658	0.698696	0.401848	0.164049	-5.50921	-5.67326	0.801058	0.732558	0.911541	0.752548
Acinetobacter sp. BS1	0.481855	0.33815	0.356026	1	3.4625	3.87161	0.409109	0.704752	0.600044	0.742891	1
Acinetobacter sp. C15	0.676499	0.45892	0.423016	0.991066	-0.231432	-0.472424	-0.240992	0.815066	0.685546	0.787366	1
Acinetobacter sp. Cas4	0.390616	0.58347	0.183066	0.343377	0.953787	1.68676	0.732974	0.645076	0.770133	0.710448	0.702795
Acinetobacter sp. CFCC 10889	0.130241	0.248558	0.533702	0.0351113	2.40119	1.59533	-0.805862	0.478422	0.600044	0.851964	0.285875
Acinetobacter sp. CFCC 11171	0.388222	0.767166	0.230385	0.253309	2.71355	0.40162	-2.31193	0.645076	0.889708	0.742891	0.702795
Acinetobacter sp. CIP 101934	0.206401	0.110252	0.981776	0.141008	3.51894	1.29169	-2.22725	0.569535	0.483243	0.996528	0.590194
Acinetobacter sp. CIP 101966	0.0701978	0.0335668	0.0978397	0.528467	1.80077	1.78487	-0.0159027	0.36604	0.354428	0.601752	0.844151
Acinetobacter sp. CIP 102082	0.88068	0.954354	0.666853	0.672847	-0.0336026	-1.8908	-1.8572	0.932697	0.987927	0.899453	0.906425
Acinetobacter sp. CIP 102129	0.62716	0.676346	0.626317	0.321822	2.29457	0.528169	-1.7664	0.782525	0.829373	0.88746	0.702795
Acinetobacter sp. CIP 102136	0.38673	0.225504	0.512916	0.323703	1.74157	-0.519733	-2.26131	0.645076	0.57904	0.840899	0.702795
Acinetobacter sp. CIP 102143	0.100252	0.0888384	0.0678128	0.879157	1.30963	-3.40201	-4.71164	0.434105	0.456713	0.529004	0.986092
Acinetobacter sp. CIP 102159	0.184734	0.167215	0.709638	0.0698368	3.66741	-0.279973	-3.94738	0.543478	0.529808	0.917023	0.420519
Acinetobacter sp. CIP 102529	0.14196	0.083012	0.121805	0.77162	1.51411	-0.519495	-2.03361	0.496391	0.453058	0.656598	0.946783
Acinetobacter sp. CIP 102637	0.15898	0.27446	0.321778	0.0668382	1.31529	-0.346531	-1.66182	0.507549	0.600044	0.742891	0.410988
Acinetobacter sp. CIP 110321	0.34456	0.594253	0.331301	0.162351	1.30318	0.724314	-0.57887	0.645076	0.776995	0.742891	0.59959
Acinetobacter sp. CIP 51.11	0.697304	0.946418	0.460162	0.473459	2.05042	-0.725179	-2.7756	0.829341	0.987927	0.811795	0.809483
Acinetobacter sp. CIP 53.82	0.0511688	0.0173514	0.160457	0.3589	2.39613	-0.630188	-3.02632	0.316056	0.289093	0.709237	0.716555
Acinetobacter sp. CIP 56.2	0.158168	0.272565	0.0561705	0.457771	2.32276	1.59167	-0.731091	0.506109	0.600044	0.493816	0.798796
Acinetobacter sp. CIP 64.2	0.184473	0.0921553	0.338168	0.325801	3.46449	2.53578	-0.928702	0.54342	0.456713	0.742891	0.702795
Acinetobacter sp. CIP 64.7	0.854809	0.688296	0.873546	0.602737	2.14919	-1.27486	-3.42405	0.916465	0.838218	0.98004	0.875491
Acinetobacter sp. CIP 70.18	0.0927547	0.217066	0.0532364	0.343377	-2.91919	1.84669	4.76589	0.418016	0.571136	0.482297	0.702795
Acinetobacter sp. CIP A162	0.258265	0.0921553	0.789391	0.153579	1.22252	-4.10582	-5.32834	0.62187	0.456713	0.950629	0.592179
Acinetobacter sp. CIP-A165	0.669898	0.934743	0.619911	0.315577	2.23386	1.70475	-0.529116	0.811155	0.983233	0.886486	0.702795
Acinetobacter sp. COS3	0.216826	0.37304	0.0731583	0.501868	1.28624	0.0215842	-1.26465	0.580479	0.615819	0.546431	0.827903
Acinetobacter sp. DSM 11652	0.909438	0.610927	1	0.840685	2.48671	1.91956	-0.567155	0.949925	0.786892	1	0.973518
Acinetobacter sp. ETR1	0.153756	0.0734644	0.9395	0.1274	-1.98233	-2.28442	-0.302091	0.501791	0.434132	0.992587	0.559884
Acinetobacter sp. FDAARGOS_131	0.396329	0.174526	0.807815	0.287662	4.61014	-0.695014	-5.30515	0.645076	0.529808	0.957074	0.702795
Acinetobacter sp. FDAARGOS_494	0.00812318	0.0262928	0.028966	NA	7.33568	7.33568	0	0.113031	0.326036	0.364493	NA
Acinetobacter sp. FDAARGOS_495	0.0129932	0.00468802	0.142049	0.0848899	9.11326	7.79989	-1.31337	0.148833	0.189089	0.678745	0.458254
Acinetobacter sp. FDAARGOS_515	0.727936	0.747137	0.44591	0.624454	1.24937	-2.59177	-3.84114	0.847669	0.87783	0.80272	0.885015
Acinetobacter sp. FDAARGOS_541	0.204484	0.105326	0.273688	0.577633	3.84786	3.8299	-0.0179597	0.568001	0.475477	0.742891	0.864865
Acinetobacter sp. FDAARGOS_558	0.012973	0.00736412	0.10149	0.153579	10.0316	6.95024	-3.08138	0.148669	0.220422	0.611543	0.592179
Acinetobacter sp. FDAARGOS_559	0.0172672	0.0275801	0.0353565	0.980027	8.9852	7.53723	-1.44798	0.174954	0.330547	0.404436	1
Acinetobacter sp. FDAARGOS_560	0.0222329	0.049187	0.0532364	NA	8.77084	8.77084	0	0.199859	0.388422	0.482297	NA
Acinetobacter sp. GG2	0.0458787	0.0200557	0.39152	0.0721514	7.06249	5.91754	-1.14495	0.297259	0.303809	0.76636	0.427694
Acinetobacter sp. HA	0.426563	0.245167	1	0.268773	0.992424	-2.32941	-3.32183	0.663271	0.598668	1	0.702795
Acinetobacter sp. HR7	0.357897	0.205726	0.861419	0.234096	3.90843	2.1847	-1.72373	0.645076	0.561045	0.977372	0.702795
Acinetobacter sp. JW	0.521301	0.467804	0.285709	0.7573	3.89497	3.7373	-0.157675	0.731488	0.692278	0.742891	0.940132
Acinetobacter sp. KPC-SM-21	0.359967	0.744843	0.475572	0.109076	2.33251	1.91846	-0.41405	0.645076	0.876093	0.821881	0.51876
Acinetobacter sp. LCT-H3	0.983392	0.886131	0.878142	0.974123	2.0225	-1.50825	-3.53075	0.993974	0.959222	0.980984	1
Acinetobacter sp. Leaf130	0.0698873	0.024488	0.167736	0.370228	4.08473	3.40383	-0.680893	0.365023	0.323196	0.710448	0.726989
Acinetobacter sp. LMB-5	0.132786	0.0529608	0.208573	0.508633	6.15523	5.44548	-0.709754	0.482594	0.398981	0.741669	0.83254
Acinetobacter sp. LoGeW2-3	0.318323	0.657193	0.135655	0.330155	3.65637	2.18061	-1.47577	0.645076	0.815145	0.673514	0.702795
Acinetobacter sp. MB5	0.323551	0.784322	0.287975	0.139797	1.94354	2.01249	0.06895	0.645076	0.899022	0.742891	0.586343
Acinetobacter sp. MDS7A	0.448865	0.214923	0.373704	0.936008	0.926486	-0.262504	-1.18899	0.681346	0.571136	0.752594	1
Acinetobacter sp. MF4640	0.7675	1	0.447863	0.637664	-0.190081	-5.01518	-4.8251	0.8677	1	0.80272	0.890339
Acinetobacter sp. MF4642	0.677405	0.374758	0.969962	0.549407	0.226524	-5.05574	-5.28227	0.81559	0.615819	0.996528	0.85647
Acinetobacter sp. MN12	0.474313	0.405579	0.2475	0.711473	1.33476	1.96492	0.630156	0.69954	0.642404	0.742891	0.922217
Acinetobacter sp. MYb10	0.21335	0.11513	0.981834	0.148564	-3.45875	0.0728283	3.53158	0.576326	0.488289	0.996528	0.592179
Acinetobacter sp. NBRC 100985	0.731261	0.770436	0.658139	0.421612	0.151398	-1.29856	-1.44996	0.849211	0.892363	0.896183	0.77116
Acinetobacter sp. NBRC 110496	0.512343	0.84058	0.356555	0.268511	-0.525544	0.498188	1.02373	0.725468	0.932328	0.742891	0.702795
Acinetobacter sp. NCTC 10304	0.0115079	0.0143894	0.0145623	0.991335	9.90202	8.42108	-1.48094	0.139228	0.2749	0.254051	1
Acinetobacter sp. NCTC 7422	0.385515	0.860795	0.180548	0.256862	2.66979	1.8413	-0.828486	0.645076	0.94335	0.710448	0.702795
Acinetobacter sp. NCu2D-2	0.831357	0.824385	0.627135	0.598331	6.41365	4.49539	-1.91826	0.904208	0.922485	0.88746	0.872962
Acinetobacter sp. neg1	0.0442854	0.0194752	1	0.0457518	3.65514	2.0722	-1.58293	0.292638	0.30114	1	0.331531
Acinetobacter sp. NIPH 1847	0.956086	0.849597	0.76396	0.883943	2.19776	1.60696	-0.5908	0.978626	0.936652	0.941973	0.988751
Acinetobacter sp. NIPH 1867	0.155001	0.577567	0.0680374	0.168406	1.99747	2.76684	0.769368	0.501791	0.768158	0.530253	0.59959
Acinetobacter sp. NIPH 2100	0.180284	0.609625	0.110852	0.123111	2.89199	2.09646	-0.795524	0.537235	0.786647	0.631533	0.550791
Acinetobacter sp. NIPH 2168	0.147551	0.994061	0.0805008	0.0993234	2.56102	2.69726	0.136239	0.501791	1	0.570396	0.495572
Acinetobacter sp. NIPH 236	0.957377	0.846543	0.831414	0.816317	0.512567	0.628091	0.115524	0.979273	0.935009	0.967047	0.962739
Acinetobacter sp. NIPH 284	0.666069	0.511812	0.392126	0.928714	1.45513	0.684586	-0.770547	0.80875	0.724003	0.766607	1
Acinetobacter sp. NIPH 298	0.950219	0.722128	0.903317	0.936216	1.59765	1.85556	0.257914	0.974967	0.862068	0.988036	1
Acinetobacter sp. NIPH 3623	0.560197	0.437995	0.328274	0.824433	1.3545	3.17133	1.81683	0.75934	0.668483	0.742891	0.966508
Acinetobacter sp. NIPH 542	0.255087	0.123363	0.446398	0.298783	6.06508	5.55513	-0.509953	0.619245	0.499079	0.80272	0.702795
Acinetobacter sp. NIPH 713	0.455872	0.393712	0.241661	0.667336	4.12595	3.6082	-0.517754	0.68621	0.632317	0.742891	0.903581
Acinetobacter sp. NIPH 758	0.109967	0.0662102	0.0888296	0.74497	2.36957	2.29974	-0.0698288	0.452737	0.426429	0.59561	0.935698
Acinetobacter sp. NIPH 809	0.157148	0.579825	0.0508192	0.238761	0.889414	-0.0616367	-0.951051	0.504122	0.768943	0.480301	0.702795
Acinetobacter sp. NIPH 817	0.782183	0.666448	0.510326	0.780954	3.86863	3.80048	-0.0681568	0.876939	0.82215	0.839886	0.95006
Acinetobacter sp. NIPH 899	0.785443	0.598789	0.981683	0.505683	2.25024	0.814552	-1.43569	0.878973	0.780645	0.996528	0.831432
Acinetobacter sp. NRRL B-65365	0.258904	0.431109	0.0994104	0.430008	2.14092	2.20192	0.0610043	0.622361	0.664453	0.606138	0.777402
Acinetobacter sp. OIFC021	0.215854	0.253889	0.121584	0.620619	5.03098	4.4368	-0.594185	0.579298	0.600044	0.656274	0.882234
Acinetobacter sp. P8-3-8	0.109193	0.195536	0.412373	0.038709	0.553793	0.147656	-0.406138	0.450881	0.550449	0.779642	0.301083
Acinetobacter sp. Root1280	0.132921	0.102121	0.97578	0.0675907	-2.66145	0.382801	3.04425	0.482671	0.470064	0.996528	0.412989
Acinetobacter sp. S131434	0.0222329	0.049187	0.0532364	NA	4.51325	4.51325	0	0.199859	0.388422	0.482297	NA
Acinetobacter sp. SFA	0.390184	0.196315	0.341911	0.697814	3.23711	2.10003	-1.13707	0.645076	0.55216	0.742891	0.917029
Acinetobacter sp. SFB	0.646554	0.825687	0.385528	0.49245	2.70362	1.30804	-1.39558	0.796149	0.923579	0.761877	0.822591
Acinetobacter sp. SFC	0.792149	0.504912	0.855387	0.66006	3.33752	1.5969	-1.74063	0.882381	0.718511	0.975879	0.899961
Acinetobacter sp. SFD	0.232694	0.614818	0.264151	0.0899998	2.59138	1.8475	-0.74388	0.597434	0.789498	0.742891	0.471014
Acinetobacter sp. SM1B	0.00115579	0.000408968	0.0206246	0.184068	3.67533	-2.06734	-5.74267	0.0365072	0.0707114	0.308632	0.625738
Acinetobacter sp. SWAC5	0.254936	0.796787	0.177221	0.128043	0.574266	-0.913101	-1.48737	0.619135	0.906982	0.710448	0.561561
Acinetobacter sp. SWAC57	0.655538	0.390347	0.957626	0.481603	0.630641	-4.28974	-4.92038	0.801744	0.629151	0.996453	0.815297
Acinetobacter sp. SWBY1	0.0182123	0.00734419	0.362384	0.0491795	2.98441	-0.0549286	-3.03934	0.180217	0.220422	0.74386	0.344541
Acinetobacter sp. TG19627	0.645888	0.711152	0.356026	0.591806	-0.128377	4.11996	4.24834	0.795601	0.854199	0.742891	0.869531
Acinetobacter sp. TGL-Y2	0.875105	0.812893	0.849506	0.581831	3.36439	2.12258	-1.24182	0.929492	0.914962	0.973412	0.865854
Acinetobacter sp. TTH0-4	0.434045	0.477644	0.654255	0.179929	0.957286	0.309584	-0.647701	0.669141	0.699279	0.896161	0.618386
Acinetobacter sp. UNC434CL69Tsu2S25	0.151882	0.049187	0.828817	0.0761204	5.03863	-0.236364	-5.27499	0.501791	0.388422	0.966881	0.434438
Acinetobacter sp. UNC436CL71CviS28	0.172347	0.164674	0.572061	0.0627543	2.35038	-1.87645	-4.22684	0.525715	0.529808	0.867435	0.396875
Acinetobacter sp. V2	0.0464017	0.139267	0.017116	0.285139	6.33183	6.23388	-0.0979587	0.298885	0.520561	0.276702	0.702795
Acinetobacter sp. Ver3	0.282109	0.117767	0.390844	0.479204	3.3619	0.976573	-2.38532	0.645076	0.491629	0.7658	0.814641
Acinetobacter sp. VT 511	0.457529	0.234661	0.439155	0.633679	2.33249	1.60374	-0.728749	0.687039	0.588616	0.797761	0.890339
Acinetobacter sp. WC-141	0.773346	1	0.429778	0.677711	5.84231	5.31977	-0.522544	0.871346	1	0.79023	0.908307
Acinetobacter sp. WC-323	0.101995	0.158654	0.0373823	0.572079	3.05831	2.36457	-0.693738	0.437873	0.529808	0.41472	0.864865
Acinetobacter sp. WC-743	0.0905688	0.694631	0.0281439	0.107985	-0.328922	1.9168	2.24572	0.414073	0.842449	0.363211	0.517336
Acinetobacter sp. WCHA29	0.897815	0.844642	0.59805	0.929521	1.56805	0.789449	-0.778605	0.942929	0.934481	0.879191	1
Acinetobacter sp. WCHA39	0.925952	0.744093	0.861182	0.760594	0.525768	0.421758	-0.10401	0.960014	0.876093	0.977372	0.941727
Acinetobacter sp. WCHA45	0.628906	0.512442	0.701986	0.372814	1.27936	-0.51184	-1.7912	0.783582	0.724712	0.913852	0.729342
Acinetobacter sp. WCHA55	0.828447	0.55671	0.790514	0.73145	1.40422	-4.22744	-5.63166	0.902763	0.753997	0.950629	0.930824
Acinetobacter sp. WCHAc010005	0.500585	0.423624	0.993943	0.221761	2.20161	1.21095	-0.990659	0.717324	0.657884	0.99975	0.686914
Acinetobacter sp. WCHAc010034	0.257105	0.446154	0.309129	0.117737	2.06313	-0.396814	-2.45995	0.620528	0.674781	0.742891	0.538864
Acinetobacter sp. WCHAc010052	0.397513	0.630287	0.184042	0.396283	1.56662	0.956045	-0.610579	0.645076	0.798975	0.710568	0.749055
Acinetobacter sp. WCHAc060001	0.850882	0.737221	0.565516	0.897777	1.52314	0.158137	-1.365	0.914311	0.87231	0.864637	0.993441
Acinetobacter sp. WCHAc060002	0.362039	0.213836	1	0.225962	2.25528	0.308215	-1.94707	0.645076	0.56984	1	0.692958
Acinetobacter sp. WCHAc060003	0.299552	0.378227	0.399915	0.144151	1.48084	-0.955419	-2.43626	0.645076	0.619539	0.770782	0.592179
Acinetobacter sp. WCHAc060004	0.965476	0.822929	0.840477	0.93388	1.73093	-0.495936	-2.22687	0.983986	0.922485	0.971398	1
Acinetobacter sp. WCHAc060005	0.00302087	0.0344842	0.000944584	0.300301	3.3269	0.163522	-3.16337	0.0646902	0.357344	0.0472311	0.702795
Acinetobacter sp. WCHAc060007	0.0593586	0.0824185	0.0353955	0.745618	1.78455	-2.17013	-3.95468	0.336371	0.452844	0.404436	0.935698
Acinetobacter sp. WCHAc060008	0.604696	0.35038	0.942108	0.325801	0.569361	-1.66767	-2.23703	0.776551	0.600044	0.992587	0.702795
Acinetobacter sp. WCHAc060012	0.445666	0.233722	0.993944	0.326245	2.24056	0.309573	-1.93098	0.678875	0.586798	0.99975	0.702795
Acinetobacter sp. WCHAc060025	0.44148	0.241043	0.720831	0.337802	1.76622	-0.755393	-2.52162	0.675819	0.59548	0.922287	0.702795
Acinetobacter sp. WCHAc060033	0.390961	0.370425	0.897211	0.152736	1.08253	-0.72485	-1.80738	0.645076	0.614034	0.986481	0.592179
Acinetobacter sp. WCHAc060041	0.861005	0.864916	0.879346	0.512809	2.15444	1.48643	-0.668008	0.920671	0.945706	0.980984	0.834743
Acinetobacter sp. WCHAc060042	0.859135	0.635379	0.648666	0.99362	0.48083	-4.98309	-5.46392	0.919635	0.801232	0.892788	1
Acinetobacter sp. WCHAc060092	0.250062	0.585369	0.254559	0.105527	1.24156	-0.204397	-1.44596	0.615695	0.771618	0.742891	0.509592
Acinetobacter sp. WCHAc060096	0.441662	0.208612	0.723281	0.411033	3.02224	0.162156	-2.86009	0.675935	0.564262	0.923383	0.760843
Acinetobacter sp. WCHAc060115	0.700132	0.837142	0.637949	0.369933	1.88249	1.05713	-0.825362	0.831142	0.929468	0.888178	0.726989
Acinetobacter sp. YK3	0.571518	0.436504	0.746404	0.331699	1.50557	1.91829	0.412721	0.765088	0.667831	0.934607	0.702795
Acinetobacter sp. yr461	0.213887	0.0940593	0.213171	0.718517	6.18003	4.43803	-1.742	0.577427	0.459074	0.742891	0.924881
Acinetobacter sp. YT-02	0.423536	0.859131	0.202771	0.353826	0.506255	-0.256466	-0.76272	0.661087	0.942038	0.736264	0.71254
Acinetobacter sp. YZS-X1-1	0.261999	0.554482	0.312652	0.102711	2.86197	-0.415547	-3.27752	0.625455	0.752653	0.742891	0.503845
Acinetobacter sp. ZOR0008	0.0479835	0.0139807	0.356555	0.0761204	4.82584	2.41307	-2.41277	0.305107	0.273383	0.742891	0.434438
Acinetobacter tandoii	0.481813	0.812893	0.160278	0.615071	2.56411	0.421633	-2.14247	0.704752	0.914962	0.708729	0.880574
Acinetobacter tjernbergiae	0.276253	0.12214	0.879348	0.242762	-1.64252	0.567024	2.20954	0.638436	0.496125	0.980984	0.702795
Acinetobacter towneri	0.40079	0.321256	0.86735	0.19049	1.09211	0.312355	-0.779751	0.646697	0.600044	0.978985	0.635726
Acinetobacter ursingii	0.0110742	0.0289293	0.645769	0.0029145	-1.09286	-1.96598	-0.873126	0.135842	0.336759	0.892788	0.0668097
Acinetobacter variabilis	0.300463	0.155517	0.221702	0.930018	3.21688	1.12776	-2.08912	0.645076	0.529808	0.742891	1
Acinetobacter venetianus	0.272861	0.684152	0.254916	0.119622	2.57742	3.05788	0.480458	0.635296	0.834806	0.742891	0.544196
Acinetobacter wuhouensis	0.40003	0.214009	0.676352	0.322312	1.95182	1.17895	-0.772875	0.646026	0.56984	0.902309	0.702795
Actibacterium atlanticum	0.515807	0.265771	0.648561	0.48686	-1.68406	0.109898	1.79396	0.728112	0.600044	0.892788	0.818866
Actibacterium mucosum	0.414573	0.203169	0.346388	0.829318	-1.72584	-1.07792	0.647918	0.655846	0.558779	0.742891	0.968318
Actibacterium pelagium	0.667939	0.561508	0.357842	0.936214	-1.8132	-0.588055	1.22514	0.80997	0.757267	0.742891	1
Actibacterium ureilyticum	0.781832	0.534289	0.574323	0.955421	-1.61355	-0.831475	0.782077	0.876842	0.738946	0.8675	1
Actinoalloteichus cyanogriseus	0.636841	0.41052	0.445433	0.832	1.53956	1.25738	-0.282179	0.789382	0.646957	0.80272	0.970302
Actinoalloteichus hoggarensis	0.19533	0.270426	0.0696828	0.592805	-1.02153	-0.869567	0.151964	0.55734	0.600044	0.534792	0.869531
Actinoalloteichus hymeniacidonis	0.487217	0.702583	0.258104	0.367115	-0.946474	-1.03729	-0.0908174	0.708469	0.848335	0.742891	0.723519
Actinoalloteichus sp. ADI127-7	0.926242	0.706229	0.835602	0.865004	-1.51155	-0.873769	0.637781	0.960135	0.850827	0.969774	0.981963
Actinoalloteichus sp. AHMU CJ021	0.558113	0.308908	0.731318	0.455604	1.54932	0.470564	-1.07875	0.757615	0.600044	0.92843	0.798796
Actinoalloteichus sp. GBA129-24	0.170253	0.142483	0.550349	0.0953433	-1.39786	-0.285561	1.1123	0.52216	0.520666	0.856624	0.483771
Actinoalloteichus spitiensis	0.107628	0.0746453	0.0685223	0.923696	-1.54693	-1.40182	0.145115	0.448859	0.436304	0.530382	1
Actinobacillus capsulatus	0.0424747	0.0284947	0.0361624	0.829351	-4.18663	-0.637856	3.54878	0.286611	0.334966	0.407564	0.968318
Actinobacillus delphinicola	0.387557	0.203288	0.480273	0.411025	-0.878843	-0.416037	0.462806	0.645076	0.558779	0.825388	0.760843
Actinobacillus equuli	0.0470898	0.126963	0.0160767	0.356983	1.29417	1.91372	0.619542	0.30132	0.503709	0.266493	0.716206
Actinobacillus lignieresii	0.182648	0.166389	0.82577	0.0774738	0.738176	-0.394291	-1.13247	0.540882	0.529808	0.965451	0.438419
Actinobacillus minor	0.339823	0.185455	0.239419	0.980894	1.00926	0.804882	-0.20438	0.645076	0.54027	0.742891	1
Actinobacillus pleuropneumoniae	0.298665	0.393639	0.548776	0.112193	-0.38923	-0.285299	0.103931	0.645076	0.632282	0.856624	0.526575
Actinobacillus porcitonsillarum	0.173215	0.158263	0.0791902	0.81671	-0.694881	-1.28717	-0.592287	0.52692	0.529808	0.565355	0.962739
Actinobacillus rossii	0.497923	0.534402	0.266745	0.517963	0.43746	-0.410173	-0.847633	0.715344	0.738946	0.742891	0.838673
Actinobacillus seminis	0.143391	0.0848048	0.102719	0.860612	-0.366993	-0.517502	-0.150509	0.497597	0.455919	0.612514	0.980088
Actinobacillus succinogenes	0.430057	0.519901	0.213231	0.472531	-0.601475	-0.241884	0.359591	0.666034	0.729386	0.742891	0.808483
Actinobacillus suis	0.74589	0.499196	0.891278	0.531676	0.521191	0.482418	-0.0387723	0.856289	0.717648	0.984862	0.848068
Actinobacillus ureae	0.479795	0.390762	0.732658	0.250266	-0.0309782	0.00737892	0.0383571	0.703777	0.629151	0.92843	0.702795
Actinobacteria bacterium IMCC19121	0.481031	0.806851	0.242237	0.392189	-2.30946	-1.10926	1.2002	0.704518	0.912872	0.742891	0.744913
Actinobacteria bacterium IMCC25003	0.582735	0.336263	0.915378	0.41556	-2.40016	-0.420012	1.98014	0.768776	0.600044	0.992304	0.765062
Actinobacteria bacterium IMCC26077	0.00446177	0.144978	0.000793947	0.103456	-1.69416	-1.70986	-0.0156955	0.08191	0.520666	0.0420289	0.504263
Actinobacteria bacterium IMCC26103	0.253236	0.13896	0.499299	0.227718	-2.44875	0.1536	2.60235	0.617869	0.51994	0.834617	0.695214
Actinobacteria bacterium IMCC26207	0.454364	0.23662	0.358405	0.841843	-2.04	-1.05074	0.989252	0.685166	0.589691	0.742891	0.973518
Actinobacteria bacterium IMCC26256	0.190589	0.190478	0.0876764	0.643402	-1.58048	-1.0341	0.546377	0.552195	0.546163	0.5911	0.893514
Actinobacteria bacterium OK006	0.000478891	0.0296617	0.0849393	9.19699e-05	-1.17572	1.23731	2.41303	0.0205801	0.338147	0.583079	0.0092675
Actinobacteria bacterium OK074	0.145556	0.44456	0.0442842	0.303194	-1.42825	-1.38479	0.0434564	0.49992	0.674423	0.45026	0.702795
Actinobacteria bacterium OV320	0.490789	0.433009	0.235356	0.829372	-1.02863	-0.513697	0.514938	0.710305	0.664553	0.742891	0.968318
Actinobacteria bacterium OV450	0.419699	0.355138	0.194329	0.917358	-2.41894	-1.03405	1.38489	0.658176	0.601934	0.725075	0.998575
Actinobacteria bacterium UC5.1-1B11	0.246086	0.430281	0.288632	0.118907	0.0427077	-0.735722	-0.77843	0.612513	0.663343	0.742891	0.543603
Actinobacteria bacterium YIM 96077	5.75689e-05	0.640868	7.57239e-05	0.000317452	-0.476682	-2.25293	-1.77625	0.00562136	0.803247	0.00915034	0.0196853
actinobacterium LLX17	0.107916	0.215735	0.0348267	0.451266	-1.6316	-1.74779	-0.11619	0.449248	0.571136	0.401194	0.79509
Actinobaculum massiliense	0.000470602	0.437348	0.000193911	0.00376479	0.159456	-1.90725	-2.06671	0.0202583	0.667831	0.01643	0.0780855
Actinobaculum sp. 313	0.00170885	0.987384	0.00103537	0.00485087	-0.717357	-3.95952	-3.24216	0.0466318	0.999648	0.0500447	0.0903106
Actinobaculum sp. 352	0.0907243	0.42877	0.0716129	0.0643843	-6.16906	-2.4563	3.71277	0.41433	0.661261	0.541843	0.40349
Actinobaculum sp. oral taxon 183	9.55607e-07	0.00158706	1.23018e-07	0.00717512	-4.50539	-3.69286	0.812526	0.000433376	0.135779	0.000108305	0.112751
Actinobaculum suis	0.00196429	0.286837	0.000569311	0.0177263	-0.530505	-2.16765	-1.63714	0.0511181	0.600044	0.034182	0.194855
Actinocatenispora sera	0.307379	0.18943	0.195881	0.892923	-1.50544	-1.09228	0.413163	0.645076	0.546085	0.727426	0.991572
Actinocorallia herbida	0.221933	0.211295	0.107597	0.615076	-1.55993	-1.40677	0.153157	0.585279	0.566394	0.624	0.880574
Actinocorallia populi	0.703001	0.691711	0.412387	0.663063	-1.03634	-0.972778	0.0635613	0.832589	0.840008	0.779642	0.901783
Actinokineospora auranticolor	0.36157	0.175869	0.335078	0.660681	-1.43111	-1.06746	0.363649	0.645076	0.529808	0.742891	0.899961
Actinokineospora bangkokensis	0.940143	0.702583	0.903345	0.905458	-1.18531	-0.0793068	1.10601	0.969375	0.848335	0.988036	0.995889
Actinokineospora cianjurensis	0.609375	0.321626	0.538685	0.793839	-1.38587	-1.12917	0.256703	0.778006	0.600044	0.851964	0.954232
Actinokineospora enzanensis	0.260885	0.170125	0.155813	0.898384	-1.42342	-0.932454	0.490966	0.624409	0.529808	0.701541	0.993441
Actinokineospora inagensis	0.292607	0.28246	0.125235	0.779979	-1.51344	-1.11768	0.395768	0.645076	0.600044	0.661659	0.949321
Actinokineospora mzabensis	0.970576	0.893844	0.915367	0.816713	-1.26074	0.059066	1.31981	0.987259	0.962859	0.992304	0.962739
Actinokineospora spheciospongiae	0.796854	0.50965	0.790514	0.701384	-1.04272	-0.660086	0.382633	0.885281	0.7223	0.950629	0.917912
Actinokineospora terrae	0.788253	0.946922	0.600489	0.507682	-0.944547	-0.929777	0.0147703	0.880239	0.987927	0.879191	0.831432
Actinomadura amylolytica	0.314594	0.248565	0.160284	0.798412	-1.29652	-1.24506	0.0514592	0.645076	0.600044	0.708729	0.956023
Actinomadura atramentaria	0.162477	0.0699592	0.210453	0.502575	-1.76304	-0.873978	0.889063	0.511476	0.433068	0.742891	0.827903
Actinomadura chibensis	0.313398	0.184461	0.213224	0.804576	-1.31097	-1.22426	0.0867051	0.645076	0.54027	0.742891	0.958145
Actinomadura echinospora	0.6051	0.41865	0.378611	0.898384	-1.20115	-0.924189	0.276964	0.776551	0.653687	0.754968	0.993441
Actinomadura flavalba	0.298753	0.180651	0.195881	0.823164	-1.4755	-0.896548	0.578955	0.645076	0.534794	0.727426	0.965535
Actinomadura formosensis	0.35131	0.812901	0.171886	0.277709	-1.14366	-1.3829	-0.239238	0.645076	0.914962	0.710448	0.702795
Actinomadura hibisca	0.251027	0.110121	0.533702	0.292095	0.262501	1.24183	0.979331	0.616442	0.482777	0.851964	0.702795
Actinomadura kijaniata	0.503898	0.435825	0.254909	0.773861	-1.41313	-1.07201	0.341124	0.71955	0.667831	0.742891	0.946783
Actinomadura latina	0.0838064	0.0890019	0.0382578	0.798409	-1.61009	-1.31109	0.298998	0.39889	0.456713	0.41773	0.956023
Actinomadura macra	0.452135	0.377471	0.227516	0.798409	-1.48422	-0.972061	0.512164	0.683795	0.619143	0.742891	0.956023
Actinomadura madurae	0.24786	0.102126	0.291432	0.603903	-1.39651	-0.8089	0.587606	0.614037	0.470064	0.742891	0.875491
Actinomadura mexicana	0.191246	0.410213	0.0484553	0.544129	-1.49001	-1.5946	-0.10459	0.553307	0.646637	0.471192	0.855438
Actinomadura meyerae	0.734109	0.59433	0.425484	0.993683	-1.48245	-1.0375	0.444944	0.85038	0.776995	0.788511	1
Actinomadura oligospora	0.616368	0.378758	0.584739	0.552259	-1.05091	-0.519445	0.531465	0.780074	0.619539	0.87271	0.858565
Actinomadura pelletieri	0.129825	0.0758622	0.106319	0.632013	-0.74932	0.548655	1.29798	0.478057	0.436989	0.622094	0.888448
Actinomadura rifamycini	0.503919	0.806949	0.327466	0.306698	-1.38663	-1.43068	-0.0440517	0.71955	0.912872	0.742891	0.702795
Actinomadura rubrobrunea	0.921238	0.781218	0.942328	0.696277	-1.84154	0.329513	2.17105	0.957561	0.897524	0.992587	0.915947
Actinomadura sp. 5-2	0.390177	0.706012	0.135655	0.502582	-1.42334	-1.19346	0.229882	0.645076	0.850606	0.673514	0.827903
Actinomadura sp. CNU-125	0.170849	0.13515	0.0876903	0.917359	-1.52237	-1.20491	0.31746	0.522924	0.514347	0.5911	0.998575
Actinomadura sp. LHW52907	0.351077	0.166619	0.293813	0.892072	-1.67963	-1.05142	0.628206	0.645076	0.529808	0.742891	0.991401
Actinomadura sp. LHW63021	0.281071	0.245538	0.138869	0.683968	-1.68031	-1.6232	0.0571088	0.644558	0.598668	0.673514	0.911533
Actinomadura sp. NEAU-G17	0.226351	0.111783	0.19174	0.767754	-1.72888	-1.22556	0.50332	0.589576	0.484712	0.719091	0.944187
Actinomadura sp. NEAU-Ht49	0.149498	0.179588	0.0640379	0.573692	0.560661	0.736763	0.176102	0.501791	0.534719	0.523929	0.864865
Actinomadura sp. WAC 06369	0.612151	0.609386	0.499362	0.383036	-0.975116	-0.89094	0.0841752	0.779865	0.786647	0.834617	0.738059
Actinomadura umbrina	0.24907	0.302824	0.0821942	0.830701	-1.60231	-0.948129	0.654182	0.615344	0.600044	0.574017	0.969125
Actinomadura viridilutea	0.805461	0.931848	0.550473	0.648815	-0.597788	-1.02055	-0.422761	0.889679	0.981743	0.856624	0.895509
Actinomyces bouchesdurhonensis	0.00968392	0.617459	0.0215486	0.00308085	-0.271872	-1.89269	-1.62082	0.125424	0.791197	0.315062	0.0687335
Actinomyces bovis	0.00368113	0.428475	0.0116856	0.00174123	0.98692	-0.739017	-1.72594	0.0722754	0.661261	0.226643	0.0507802
Actinomyces bowdenii	0.00513937	0.876563	0.00807576	0.00298668	-0.400887	-1.38991	-0.989027	0.0882248	0.952788	0.18144	0.0678321
Actinomyces coleocanis	0.000686403	0.127529	0.000193953	0.0197591	-0.644458	-2.43734	-1.79289	0.0259651	0.503709	0.01643	0.20607
Actinomyces culturomici	0.0770723	0.589239	0.0361915	0.0832877	-0.141715	-0.666027	-0.524312	0.382659	0.774202	0.407564	0.453451
Actinomyces dentalis	0.0157967	0.0267643	0.00689287	0.867935	-2.35794	-0.669023	1.68892	0.166181	0.327552	0.168234	0.98204
Actinomyces denticolens	0.000439981	0.0859274	0.000367354	0.00558679	-0.392564	-1.02999	-0.637422	0.0192351	0.456713	0.026022	0.0977428
Actinomyces europaeus	0.00142823	0.830158	0.000690604	0.0033989	-0.207534	-3.04164	-2.83411	0.0413401	0.926125	0.0380032	0.0733264
Actinomyces gaoshouyii	0.000581643	0.286837	0.000192569	0.00460594	-0.437743	-1.49576	-1.05801	0.0234037	0.600044	0.0164261	0.0877086
Actinomyces gerencseriae	0.00322452	0.300429	0.00151109	0.0142733	-0.194206	-3.35219	-3.15798	0.0669704	0.600044	0.0630287	0.170715
Actinomyces glycerinitolerans	0.00293317	0.66218	0.00307566	0.00337972	0.251566	-2.04846	-2.30003	0.0634032	0.818837	0.10124	0.0732394
Actinomyces graevenitzii	0.224299	1	0.127801	0.145081	-0.747018	-0.678966	0.0680523	0.587765	1	0.667885	0.592179
Actinomyces hominis	0.00149019	0.393639	0.000690604	0.00474852	-0.176297	-3.10266	-2.92636	0.0428878	0.632282	0.0380032	0.0888326
Actinomyces hordeovulneris	0.000106417	0.216749	5.22264e-05	0.0021205	-0.513213	-2.27881	-1.7656	0.00807526	0.571136	0.0071129	0.0561689
Actinomyces howellii	7.43464e-05	0.139064	1.68175e-05	0.00589427	-0.605062	-1.34038	-0.73532	0.00663837	0.51994	0.0030938	0.101039
Actinomyces ihuae	0.0188326	0.711059	0.00570856	0.0430542	-0.613008	-1.6872	-1.07419	0.184307	0.854199	0.149928	0.32121
Actinomyces israelii	0.000606991	0.000588876	0.00125677	0.942736	-2.6637	-1.60097	1.06273	0.0240032	0.085146	0.0565338	1
Actinomyces johnsonii	0.00632922	0.579078	0.00373983	0.0111467	0.00881466	-2.01094	-2.01976	0.0988462	0.768158	0.114808	0.148091
Actinomyces liubingyangii	0.000876536	0.198096	0.000395239	0.0060404	0.0870941	-1.1992	-1.28629	0.0304595	0.553454	0.0269144	0.102874
Actinomyces marimammalium	5.4135e-05	0.137093	1.70447e-05	0.00137132	-0.172129	-2.19436	-2.02223	0.00550836	0.517522	0.00311235	0.0436327
Actinomyces marseillensis	0.262438	0.564277	0.306908	0.105562	0.860677	-0.243404	-1.10408	0.625971	0.758716	0.742891	0.509592
Actinomyces massiliensis	4.39807e-05	0.0218451	3.19164e-05	0.00618812	-0.952415	-5.02526	-4.07285	0.00476973	0.313827	0.00488678	0.104085
Actinomyces mediterranea	0.00164072	0.390901	0.000690604	0.00633994	-0.27157	-0.943892	-0.672322	0.0455581	0.629151	0.0380032	0.10528
Actinomyces minihominis	0.000817949	0.104012	0.000157123	0.0241055	-0.542842	-1.53035	-0.987505	0.0292013	0.473783	0.0147272	0.228705
Actinomyces naeslundii	2.13713e-05	0.135935	8.14532e-06	0.00038613	-1.81754	-3.16147	-1.34393	0.00291909	0.516314	0.00176132	0.0219206
Actinomyces nasicola	9.4547e-06	0.0821826	3.93833e-06	0.0014103	-0.585176	-2.18842	-1.60325	0.00175838	0.451648	0.00109083	0.044352
Actinomyces neuii	0.28154	0.472496	0.309195	0.138726	-1.68969	-2.27858	-0.588884	0.645076	0.695727	0.742891	0.58609
Actinomyces oricola	0.000494007	0.630682	0.00245903	0.000233787	1.39475	-0.0373985	-1.43215	0.0208747	0.798975	0.0864729	0.0167275
Actinomyces oris	0.000565368	0.244531	0.000305767	0.00260574	-0.6006	-1.84166	-1.24106	0.0229683	0.598668	0.0229801	0.0628915
Actinomyces pacaensis	0.0412428	0.379337	0.0368617	0.035763	-1.71004	-1.8482	-0.138155	0.282047	0.620229	0.410331	0.288667
Actinomyces polynesiensis	0.0064055	0.216749	0.00323021	0.0264971	-0.273142	-0.997416	-0.724274	0.0995452	0.571136	0.105243	0.241836
Actinomyces provencensis	0.00354015	0.378765	0.00131878	0.0122675	-0.301225	-1.06242	-0.761199	0.0710148	0.619539	0.0580523	0.156392
Actinomyces radicidentis	0.00140553	0.0553964	0.000404841	0.0712563	-1.91613	-1.26869	0.647444	0.0409484	0.403632	0.0270506	0.423981
Actinomyces ruminicola	0.00464466	0.0888963	0.00112981	0.123457	-0.67337	-1.19778	-0.524411	0.0838927	0.456713	0.0524498	0.550791
Actinomyces slackii	2.18532e-05	0.162124	6.30356e-06	0.00190446	-0.597269	-1.63035	-1.03308	0.00295299	0.529808	0.0014973	0.0528789
Actinomyces sp. 2119	0.00133685	0.629311	0.0016283	0.00178453	-0.195667	-2.14327	-1.9476	0.0397891	0.798975	0.0660186	0.0515707
Actinomyces sp. 2129	0.00800439	0.112631	0.00131321	0.22796	-0.485671	-0.810029	-0.324358	0.112781	0.486099	0.0580523	0.695214
Actinomyces sp. 299	0.00131274	0.410213	0.00112981	0.00322737	0.0954435	-1.63234	-1.72779	0.0394528	0.646637	0.0524498	0.0712361
Actinomyces sp. 410	0.0605508	0.615733	0.0188823	0.137108	-1.34417	-1.74332	-0.39914	0.34024	0.790036	0.294051	0.582773
Actinomyces sp. Chiba101	0.114465	NA	0.139779	0.153579	0	-0.480999	-0.480999	0.457378	NA	0.673514	0.592179
Actinomyces sp. CtC 72	6.55016e-06	0.0517437	2.09771e-06	0.00235803	-0.780734	-2.16356	-1.38283	0.00136655	0.395965	0.000738722	0.0594842
Actinomyces sp. HMSC035G02	0.0026899	0.346367	0.00147742	0.00682154	-1.29671	-0.806114	0.490593	0.0604641	0.600044	0.0622563	0.109398
Actinomyces sp. HMSC062G12	0.00129377	0.673298	0.000691951	0.00416614	-1.36103	-1.77252	-0.411498	0.0392463	0.82649	0.0380032	0.0833366
Actinomyces sp. HMSC064C12	0.621886	0.962063	0.359436	0.343377	-0.85907	0.211311	1.07038	0.780074	0.987927	0.742891	0.702795
Actinomyces sp. HMSC065F11	0.0213486	0.0530485	0.25118	0.0102742	-0.41086	0.0717452	0.482605	0.19631	0.399276	0.742891	0.140142
Actinomyces sp. HMSC065F12	0.0255224	0.299325	0.00879741	0.0861083	0.739434	0.731668	-0.00776633	0.216492	0.600044	0.192501	0.460162
Actinomyces sp. HMSC06A08	0.0470112	0.317042	0.0321958	0.138852	-0.209397	-1.59129	-1.3819	0.301122	0.600044	0.384146	0.586139
Actinomyces sp. HMSC072A03	0.361591	0.317042	NA	0.343377	-1.61124	0	1.61124	0.645076	0.600044	NA	0.702795
Actinomyces sp. HMSC075B09	0.000211842	0.656948	0.000426833	0.000327992	0.429788	-0.813664	-1.24345	0.01242	0.815145	0.0279837	0.0200204
Actinomyces sp. HMSC075C01	0.017573	0.976303	0.00931369	0.0208229	-1.2742	-1.66669	-0.392485	0.176702	0.993943	0.198116	0.213153
Actinomyces sp. HMSC08A01	0.0197075	1	0.0295774	0.0370055	0.00574032	-1.06811	-1.07385	0.188899	1	0.36992	0.295375
Actinomyces sp. HMSC08A09	0.000294411	0.222309	0.00018272	0.00291047	-0.752771	-2.25392	-1.50115	0.0147902	0.574778	0.0158044	0.0668097
Actinomyces sp. HPA0247	0.023801	0.427188	0.00936292	0.048134	-0.175081	-1.91651	-1.74143	0.207317	0.660924	0.198116	0.34097
Actinomyces sp. ICM39	0.000637589	0.55671	0.000220148	0.00260574	1.11509	0.514602	-0.600492	0.024863	0.753997	0.0180598	0.0628915
Actinomyces sp. ICM47	5.51511e-05	0.871701	8.36937e-05	5.89801e-05	-0.164442	-2.96552	-2.80108	0.00550836	0.94984	0.00976875	0.00735245
Actinomyces sp. ICM54	0.000100894	0.346367	7.436e-05	0.000696012	-1.40794	-0.873463	0.534476	0.00784456	0.600044	0.0090298	0.0295919
Actinomyces sp. ICM58	0.0185443	0.648867	0.0322264	0.00648342	0.0794595	-0.943356	-1.02282	0.182475	0.809134	0.384146	0.106363
Actinomyces sp. Marseille-P3109	0.000194568	0.0835019	7.24647e-05	0.00426977	-0.309976	-3.56643	-3.25646	0.011623	0.453058	0.0088432	0.0843452
Actinomyces sp. oral taxon 170	0.018114	1	0.00903048	0.0224481	-1.73242	-3.50619	-1.77377	0.179774	1	0.19476	0.220916
Actinomyces sp. oral taxon 171	0.00291753	0.411638	0.00119173	0.0117008	-0.799118	-2.29565	-1.49654	0.0631972	0.647079	0.0543017	0.151646
Actinomyces sp. oral taxon 172	0.00888497	0.638326	0.0182185	0.00308085	0.119946	-1.32946	-1.4494	0.118464	0.801232	0.287153	0.0687335
Actinomyces sp. oral taxon 175	0.00027113	0.848631	0.000143243	0.00144978	0.47579	-0.740998	-1.21679	0.0141262	0.935837	0.0140123	0.0452405
Actinomyces sp. oral taxon 178	0.00198245	0.66769	0.000650527	0.00905246	-1.59701	-2.66865	-1.07165	0.0514847	0.82215	0.0371207	0.128616
Actinomyces sp. oral taxon 180	0.00041693	0.222309	9.65171e-05	0.00555622	-1.07722	-1.66806	-0.590836	0.018437	0.574778	0.0106693	0.0975829
Actinomyces sp. oral taxon 181	0.00953428	0.607137	0.0335053	0.0018477	2.9942	0.858256	-2.13594	0.124186	0.786641	0.392803	0.0523105
Actinomyces sp. oral taxon 414	0.155281	0.221292	0.058776	0.538843	-1.53256	-0.214246	1.31831	0.501791	0.574778	0.503785	0.851224
Actinomyces sp. oral taxon 448	2.68581e-06	0.00472107	4.23646e-06	0.00164329	-0.949285	-4.12291	-3.17363	0.000749212	0.18921	0.00112294	0.0489424
Actinomyces sp. oral taxon 848	0.000560673	0.129446	8.44081e-05	0.0344253	-0.469038	-1.77154	-1.3025	0.022851	0.506279	0.00976875	0.282313
Actinomyces sp. oral taxon 849	0.00709421	0.544161	0.00442353	0.0116656	0.29468	-2.04684	-2.34152	0.105325	0.744717	0.127571	0.151596
Actinomyces sp. oral taxon 877	0.000404714	0.340013	0.000108475	0.00585131	-0.957401	-1.84637	-0.888969	0.0181411	0.600044	0.0115259	0.100861
Actinomyces sp. oral taxon 897	0.000108078	0.0337062	3.75164e-06	0.0698104	-2.99092	-1.79292	1.198	0.00812806	0.354428	0.00107583	0.420519
Actinomyces sp. ph3	0.0150162	0.780255	0.0297918	0.00426977	2.72489	0.861488	-1.8634	0.160841	0.897524	0.37016	0.0843452
Actinomyces sp. S4-C9	0.00626209	0.750336	0.00943934	0.0037451	0.279768	-2.11942	-2.39918	0.0983164	0.879086	0.198371	0.0780855
Actinomyces sp. S6-Spd3	0.0116185	0.837142	0.0140567	0.00585131	0.218808	-1.13777	-1.35657	0.139538	0.929468	0.250369	0.100861
Actinomyces sp. UMB0138	0.00660111	0.843657	0.00481121	0.00850947	-1.62265	-4.66964	-3.04699	0.101647	0.9336	0.134927	0.124497
Actinomyces sp. UMB0918	0.114589	0.569873	0.138176	0.0474047	2.07058	1.05091	-1.01967	0.457442	0.76237	0.673514	0.338181
Actinomyces sp. VUL4_3	0.00062776	0.32162	0.000269304	0.00534474	-0.0443736	-1.47292	-1.42854	0.0245333	0.600044	0.0208805	0.0953928
Actinomyces sp. Z16	0.241502	0.505525	0.119833	0.31546	-0.204182	-1.73474	-1.53056	0.607494	0.718511	0.653975	0.702795
Actinomyces sp. Z5	0.0131301	0.969939	0.00287835	0.0407652	-1.34638	-1.31571	0.0306732	0.149199	0.991349	0.0967996	0.311391
Actinomyces timonensis	0.000132265	0.0168861	3.08478e-05	0.0687664	-1.02544	-1.63177	-0.606326	0.00928388	0.287546	0.00475903	0.417099
Actinomyces urinae	0.00467075	0.529428	0.00181098	0.0152509	-0.473989	-1.90203	-1.42804	0.0843036	0.736352	0.0711196	0.177853
Actinomyces urogenitalis	0.001699	0.0796059	0.000569311	0.0460064	-0.432811	-0.90661	-0.473799	0.0465135	0.446138	0.034182	0.331531
Actinomyces viscosus	5.47954e-05	0.617459	6.54506e-05	0.000273179	-0.457988	-2.42295	-1.96496	0.00550836	0.791197	0.00815542	0.0182502
Actinomyces vulturis	0.00399114	0.0834553	0.000987619	0.115876	-0.585198	-1.32636	-0.74116	0.0764949	0.453058	0.0482178	0.534287
Actinomycetaceae bacterium BA112	0.00628916	0.0280151	0.00211201	0.434077	-1.20359	-1.77893	-0.575349	0.0984639	0.332343	0.0784438	0.780624
Actinomycetaceae bacterium Marseille-P6182	0.000107021	0.415864	3.0889e-05	0.00229665	-0.354798	-2.07969	-1.72489	0.00808255	0.651114	0.00475903	0.0587846
Actinomycetaceae bacterium sk1b4	0.00471034	0.178242	0.000961447	0.0749732	-0.859292	-2.05057	-1.19128	0.084776	0.531966	0.0477835	0.434438
Actinomycetales bacterium JB111	0.0137399	0.211295	0.00205983	0.193258	-0.906799	-1.61496	-0.708158	0.152613	0.566394	0.0772624	0.641079
Actinomycetales bacterium SN12	0.769432	0.407444	0.79206	0.85435	-1.10027	-1.00927	0.0910036	0.868835	0.643504	0.951421	0.978157
Actinomycetospora chiangmaiensis	0.258627	0.390887	0.0905309	0.53883	-0.884166	-2.05427	-1.17011	0.622092	0.629151	0.59823	0.851224
Actinomycetospora cinnamomea	0.333678	0.377471	0.132889	0.678115	-1.06823	-1.39009	-0.321865	0.645076	0.619143	0.673514	0.908307
Actinophytocola xanthii	0.443333	0.283497	0.271104	0.968421	-1.7027	-0.918106	0.784595	0.677274	0.600044	0.742891	1
Actinoplanes atraurantiacus	0.451162	0.362949	0.2294	0.855487	-1.15639	-0.459517	0.696877	0.683115	0.607577	0.742891	0.978532
Actinoplanes awajinensis	0.641418	0.853299	0.499356	0.36289	-0.762265	-1.02115	-0.258884	0.792258	0.938724	0.834617	0.719591
Actinoplanes derwentensis	0.444263	0.847502	0.480279	0.158885	-0.49386	-0.73862	-0.24476	0.677865	0.935009	0.825388	0.599555
Actinoplanes friuliensis	0.151398	0.14104	0.0685142	0.848093	-2.63827	-1.25651	1.38176	0.501791	0.520666	0.530382	0.975751
Actinoplanes globisporus	0.592105	0.424385	0.350537	0.930595	-0.651305	-0.41139	0.239916	0.775027	0.657884	0.742891	1
Actinoplanes italicus	0.50636	0.283504	0.370467	0.898385	-1.59056	-1.10576	0.4848	0.721385	0.600044	0.750586	0.993441
Actinoplanes lutulentus	0.499527	0.276902	0.456996	0.587315	-1.16939	-0.788805	0.380582	0.716515	0.600044	0.809006	0.868458
Actinoplanes missouriensis	0.576051	0.546871	0.284538	0.757424	-0.985943	-1.08341	-0.0974629	0.765088	0.747533	0.742891	0.940132
Actinoplanes philippinensis	0.167934	0.195536	0.0694718	0.615082	-1.12789	-1.55865	-0.430764	0.518895	0.550449	0.534792	0.880574
Actinoplanes rectilineatus	0.320863	0.5009	0.136838	0.411018	-1.13082	-1.19208	-0.0612613	0.645076	0.718248	0.673514	0.760843
Actinoplanes regularis	0.464967	0.427188	0.247588	0.615082	-1.6022	-1.21601	0.386191	0.692966	0.660924	0.742891	0.880574
Actinoplanes sp. ATCC 53533	0.711284	0.625434	0.399525	0.835608	-1.16602	-0.872746	0.29327	0.837532	0.795711	0.770091	0.971368
Actinoplanes sp. LAM7112	0.650964	0.336283	0.564051	0.943191	-1.3521	-0.695849	0.656252	0.798893	0.600044	0.862512	1
Actinoplanes sp. N902-109	0.214755	0.242551	0.0720523	0.955801	-1.19766	-0.644996	0.552665	0.578317	0.59548	0.541843	1
Actinoplanes sp. OR16	0.272729	0.316921	0.090545	0.892069	-1.00994	-0.745529	0.264407	0.635296	0.600044	0.59823	0.991401
Actinoplanes sp. SE50	0.0778996	0.873509	0.0655424	0.0714202	-1.64237	-2.38314	-0.740771	0.38447	0.951139	0.526443	0.424484
Actinoplanes sp. SE50/110	0.361591	0.317042	NA	0.343377	-2.54289	0	2.54289	0.645076	0.600044	NA	0.702795
Actinoplanes sp. TFC3	0.141225	0.300402	0.0404346	0.477465	-1.23913	-1.29889	-0.0597587	0.495616	0.600044	0.431713	0.812198
Actinoplanes subtropicus	0.823856	0.546871	0.879348	0.686232	-0.765053	-0.415355	0.349698	0.900317	0.747533	0.980984	0.912661
Actinoplanes teichomyceticus	0.571083	0.563987	0.264549	0.786107	-1.05093	-0.681619	0.369315	0.765088	0.758401	0.742891	0.952469
Actinoplanes utahensis	0.308132	0.198102	0.184093	0.904703	-1.30143	-0.933637	0.367796	0.645076	0.553454	0.710568	0.995785
Actinoplanes xinjiangensis	0.250609	0.328882	0.099555	0.533571	-1.21804	-0.809024	0.409019	0.615912	0.600044	0.606138	0.848068
Actinopolymorpha alba	0.32478	0.744846	0.164852	0.255913	0.617039	0.895786	0.278747	0.645076	0.876093	0.710448	0.702795
Actinopolymorpha cephalotaxi	0.388509	0.453392	0.164852	0.603909	-1.51061	-1.17948	0.331131	0.645076	0.681549	0.710448	0.875491
Actinopolymorpha singaporensis	0.0645417	0.0469178	0.0434954	0.968166	-1.13234	-1.27548	-0.143138	0.350581	0.388422	0.447716	1
Actinopolyspora alba	0.0368068	0.264196	0.00733145	0.246232	-1.59459	-2.95795	-1.36336	0.265356	0.600044	0.173187	0.702795
Actinopolyspora erythraea	0.628057	0.455009	0.374529	0.968162	-1.71275	-1.10243	0.610327	0.783142	0.68216	0.752594	1
Actinopolyspora halophila	0.467628	0.917462	0.21217	0.388258	-1.21497	-0.982293	0.232673	0.695333	0.973558	0.742891	0.741986
Actinopolyspora iraqiensis	0.972882	0.941023	0.773027	0.993626	-0.28844	-0.397774	-0.109334	0.988174	0.986567	0.943879	1
Actinopolyspora mortivallis	0.0867493	0.459504	0.028634	0.162494	-0.435791	-0.892432	-0.456641	0.406177	0.685546	0.364493	0.59959
Actinopolyspora mzabensis	0.00417241	0.0474213	0.000711499	0.367084	-1.42316	-1.73701	-0.313851	0.0787987	0.388422	0.0388105	0.723519
Actinopolyspora righensis	0.494383	0.494798	0.219965	0.764129	-1.62114	-1.53566	0.0854828	0.712639	0.714335	0.742891	0.944187
Actinopolyspora saharensis	0.719576	0.424366	0.574346	0.968168	-1.00587	-0.352893	0.652978	0.842558	0.657884	0.8675	1
Actinopolyspora sp. DSM 45956	0.543342	1	0.33943	0.342354	-0.437003	0.632853	1.06986	0.746543	1	0.742891	0.702795
Actinopolyspora xinjiangensis	0.177085	0.111763	0.113142	0.993632	-1.44569	-1.66973	-0.224044	0.533091	0.484712	0.637209	1
Actinospica acidiphila	0.169304	0.077002	0.182508	0.800419	0.14113	0.187699	0.0465684	0.520202	0.440726	0.710448	0.958
Actinospica robiniae	0.502552	0.239582	0.45241	0.823158	-1.05148	-0.847026	0.204451	0.71849	0.593376	0.805982	0.965535
Actinosynnema mirum	0.233428	0.104865	0.258028	0.565297	-1.49597	-1.02168	0.474285	0.598164	0.475477	0.742891	0.860707
Actinosynnema pretiosum	0.774536	0.403263	0.891332	0.792251	-1.29195	-0.827639	0.464311	0.872259	0.639484	0.984862	0.953465
Actinosynnema sp. ALI-1.44	0.073872	0.120932	0.0246622	0.663063	-1.67988	-1.56326	0.11662	0.375455	0.493571	0.339315	0.901783
Actinotalea ferrariae	0.00556789	0.332546	0.000731428	0.0750836	-1.41246	-2.06348	-0.651027	0.092181	0.600044	0.0395706	0.434438
Actinotignum sanguinis	0.00487675	0.454908	0.000910706	0.0372118	-0.739173	-2.19834	-1.45917	0.0860828	0.68216	0.0462883	0.295375
Actinotignum schaalii	7.60508e-06	0.711443	6.07969e-06	0.000123431	-0.186655	-3.20131	-3.01465	0.00154429	0.854199	0.00146932	0.0108154
Actinotignum timonense	0.000302619	0.321546	9.87534e-05	0.00460263	-0.251572	-1.76534	-1.51377	0.0150826	0.600044	0.0108194	0.0877086
Actinotignum urinale	0.00111949	0.667907	0.000330497	0.0069767	0.322113	-3.27627	-3.59839	0.0359317	0.82215	0.0240327	0.110945
Acutalibacter sp. 1XD8-33	0.339473	0.198096	0.224606	0.930036	-0.348385	-0.340391	0.00799423	0.645076	0.553454	0.742891	1
Acuticoccus kandeliae	0.563397	0.340013	0.605779	0.470603	-1.22147	-0.413881	0.807589	0.760865	0.600044	0.879191	0.808429
Acuticoccus sp. PTG4-2	0.32575	0.153433	0.274423	0.867935	-1.91804	-1.00254	0.915505	0.645076	0.527877	0.742891	0.98204
Acuticoccus yangtzensis	0.0523417	0.0482545	0.648781	0.0305214	-1.82559	-0.573979	1.25161	0.320193	0.388422	0.892788	0.262616
Acytostelium subglobosum	0.00724809	0.0436612	0.316406	0.0018042	-1.24495	0.508788	1.75374	0.106237	0.384459	0.742891	0.0516364
Adhaeribacter aquaticus	0.00494689	0.0599363	0.247588	0.000849324	-0.99426	-0.374624	0.619637	0.0865073	0.411991	0.742891	0.0323465
Adhaeribacter sp. HMF7605	0.0229495	0.0133051	0.667575	0.0254322	-0.739461	-3.47278	-2.73332	0.203134	0.268326	0.899453	0.235381
Adhaeribacter sp. HMF7616	0.129877	0.155563	0.452417	0.0607041	-1.06043	-0.89311	0.167321	0.478057	0.529808	0.805982	0.390159
Adlercreutzia equolifaciens	0.696669	0.691709	0.709476	0.37643	-0.753465	-0.324179	0.429286	0.829033	0.840008	0.917023	0.731917
Adlercreutzia sp. Marseille-P7992	0.134385	0.236516	0.051093	0.40649	0.702315	0.351974	-0.350341	0.484487	0.589691	0.480301	0.757215
Advenella incenata	0.454547	0.770438	0.453206	0.187119	-0.628753	0.391665	1.02042	0.68532	0.892363	0.806964	0.631369
Advenella kashmirensis	0.289756	0.233722	0.14296	0.830701	-1.1856	-0.793542	0.392062	0.645076	0.586798	0.680095	0.969125
Advenella mimigardefordensis	0.236438	0.0990417	0.773021	0.23113	-1.4112	-0.617544	0.793654	0.601293	0.465663	0.943879	0.699003
Advenella sp. S44	0.491114	0.801295	0.196944	0.52257	-1.95287	-1.73926	0.213613	0.710529	0.909228	0.729008	0.840965
Aequorivita antarctica	0.0324933	0.0194234	0.891334	0.0305267	-1.08341	-0.164579	0.91883	0.248886	0.300586	0.984862	0.262616
Aequorivita capsosiphonis	0.19096	0.0808553	0.548776	0.228118	-0.6818	-0.529314	0.152485	0.552734	0.448119	0.856624	0.695214
Aequorivita lipolytica	0.0856743	0.0247386	0.239426	0.371362	-1.08959	-0.573485	0.516107	0.403373	0.324317	0.742891	0.726989
Aequorivita soesokkakensis	0.69291	1	0.561646	0.3785	1.6156	1.04845	-0.56715	0.826666	1	0.86198	0.733907
Aequorivita sp. CIP111184	0.0756338	0.0254872	0.207675	0.32623	-1.10107	-0.594738	0.506328	0.379581	0.326036	0.739679	0.702795
Aequorivita sp. H23M31	0.0536895	0.166625	0.621768	0.00884783	-0.288926	0.118765	0.407691	0.323198	0.529808	0.886486	0.126913
Aequorivita sublithincola	0.277383	0.153433	0.850645	0.190555	-1.21413	-0.332022	0.882103	0.639945	0.527877	0.973412	0.635726
Aequorivita viscosa	0.0659703	0.0198094	0.196957	0.358688	-1.08601	-0.283634	0.802372	0.354545	0.302823	0.729008	0.716206
Aequorivita vladivostokensis	0.776628	0.495997	0.69865	0.737314	-1.07784	-0.333427	0.744411	0.873719	0.714335	0.911541	0.933123
Aeribacillus pallidus	0.0173078	0.00587934	0.461582	0.0445482	-0.780233	-0.508693	0.27154	0.175081	0.207667	0.811795	0.327227
Aeriscardovia aeriphila	2.28697e-05	0.0301773	7.19028e-07	0.0984521	-1.72052	-1.91946	-0.198947	0.00302563	0.33859	0.000377122	0.492615
Aerococcaceae bacterium ZY16052	0.0740616	0.739238	0.0835447	0.0299316	0.954862	0.287111	-0.667752	0.375871	0.873046	0.579477	0.259403
Aerococcus christensenii	0.0143015	0.911658	0.0081384	0.0155913	-0.365955	-0.885703	-0.519747	0.156275	0.97033	0.182051	0.179552
Aerococcus sanguinicola	0.575564	0.936511	0.361818	0.381174	-0.923723	-0.756703	0.16702	0.765088	0.98445	0.74386	0.735994
Aerococcus sp. 1KP-2016	0.0722366	0.519837	0.025154	0.123457	0.0409244	-1.21897	-1.25989	0.370864	0.729386	0.342818	0.550791
Aerococcus sp. HMSC035B07	0.623287	1	0.359436	0.343377	1.76699	1.82453	0.0575389	0.780074	1	0.742891	0.702795
Aerococcus sp. HMSC061A03	0.592443	0.58803	0.572061	0.328379	-1.8664	-0.0744506	1.79195	0.77535	0.774053	0.867435	0.702795
Aerococcus sp. HMSC062A02	0.330913	0.224601	0.153227	0.896315	-3.15365	2.0287	5.18235	0.645076	0.578127	0.696088	0.993441
Aerococcus sp. HMSC062B07	0.977927	0.90523	0.855611	0.9263	-1.14212	0.112539	1.25466	0.990717	0.967129	0.975879	1
Aerococcus sp. HMSC06H08	0.398907	0.610642	0.183066	0.343377	0.450189	0.608346	0.158157	0.645076	0.786647	0.710448	0.702795
Aerococcus sp. HMSC075D05	0.407831	0.273666	0.980688	0.321599	-0.985957	0.601795	1.58775	0.650844	0.600044	0.996528	0.702795
Aerococcus sp. HMSC10H05	0.152658	0.05276	0.440344	0.279253	-1.71524	-1.56141	0.153827	0.501791	0.397589	0.799507	0.702795
Aerococcus sp. HMSC23C02	0.0451353	0.163077	0.174893	0.0186502	-1.74698	1.24747	2.99445	0.29509	0.529808	0.710448	0.200372
Aerococcus sp. SJQ22	0.00252024	0.185492	0.0450977	0.00045856	0.543826	-0.708022	-1.25185	0.0583721	0.54027	0.454345	0.0239572
Aerococcus suis	0.264766	0.358827	0.480209	0.105125	0.26694	0.111126	-0.155813	0.627636	0.604547	0.825388	0.50887
Aerococcus urinae	0.397857	0.162136	0.72699	0.43238	0.899681	1.03032	0.130642	0.645076	0.529808	0.924957	0.780624
Aerococcus urinaeequi	0.236281	0.678681	0.28006	0.0832275	0.103226	-1.98982	-2.09304	0.601267	0.830441	0.742891	0.453451
Aerococcus urinaehominis	0.0123598	0.266971	0.0484324	0.00448508	0.216461	-0.475242	-0.691703	0.144703	0.600044	0.471192	0.0867729
Aerococcus viridans	0.698292	1	0.499356	0.434114	-0.262136	-2.79511	-2.53298	0.830008	1	0.834617	0.780624
Aeromicrobium camelliae	0.231105	0.795732	0.12524	0.163697	-0.847623	-1.10744	-0.259814	0.595454	0.90592	0.661659	0.59959
Aeromicrobium choanae	0.272842	0.464018	0.0949668	0.480438	-1.03015	-0.894483	0.135667	0.635296	0.68906	0.601752	0.815297
Aeromicrobium erythreum	0.525153	0.6202	0.274423	0.502575	-0.847918	-0.856218	-0.00829968	0.734472	0.792811	0.742891	0.827903
Aeromicrobium marinum	0.118963	0.340007	0.0266715	0.467654	-1.7324	-1.71362	0.0187807	0.464932	0.600044	0.354686	0.805078
Aeromicrobium massiliense	0.453962	0.370765	0.215968	0.987264	-1.31471	-0.900022	0.414685	0.684967	0.614034	0.742891	1
Aeromicrobium sp. 592	0.3297	0.222297	0.186606	0.993632	-1.3052	-1.18347	0.121732	0.645076	0.574778	0.71277	1
Aeromicrobium sp. 9W16Y-2	0.00269336	0.366857	0.000294211	0.0505326	-2.01163	-1.98786	0.0237721	0.0604641	0.610657	0.0223157	0.348568
Aeromicrobium sp. A1-2	0.236419	0.970498	0.110962	0.18257	-0.747238	-0.861938	-0.1147	0.601293	0.991349	0.631533	0.622384
Aeromicrobium sp. Leaf245	0.603742	0.613578	0.354465	0.544073	-1.40644	-1.6067	-0.200264	0.776551	0.789498	0.742891	0.855438
Aeromicrobium sp. Leaf272	0.725348	0.581761	0.440336	0.875343	-2.64918	-1.2143	1.43488	0.84626	0.770133	0.799507	0.98587
Aeromicrobium sp. Leaf289	0.250616	0.324049	0.361619	0.120799	-1.00216	-1.85602	-0.853867	0.615912	0.600044	0.74386	0.54681
Aeromicrobium sp. Leaf291	0.325522	0.828844	0.166961	0.242222	-2.52181	-1.23833	1.28348	0.645076	0.926077	0.710448	0.702795
Aeromicrobium sp. M2KJ-4	0.262208	0.347546	0.0835402	0.745398	-2.94339	-1.96605	0.977345	0.6256	0.600044	0.579477	0.935698
Aeromicrobium sp. PE09-221	0.0859905	0.917527	0.0218984	0.139797	-0.934388	-1.62717	-0.692785	0.404096	0.973558	0.317726	0.586343
Aeromicrobium sp. Root236	0.220705	0.151308	0.12524	0.955445	-1.54961	-1.43079	0.118822	0.584204	0.525675	0.661659	1
Aeromicrobium sp. Root344	0.0863124	0.141023	0.0271909	0.683973	-1.40746	-1.42035	-0.0128849	0.404869	0.520666	0.357793	0.911533
Aeromicrobium sp. Root472D3	0.213419	0.361712	0.0694718	0.520855	-1.42742	-1.64902	-0.221606	0.576348	0.607577	0.534792	0.840965
Aeromicrobium sp. Root495	0.155987	0.678719	0.0442935	0.249278	-1.15411	-1.45599	-0.301871	0.502441	0.830441	0.45026	0.702795
Aeromonas allosaccharophila	0.71202	0.716582	0.3869	0.737232	-1.8371	-1.40814	0.428961	0.838242	0.858324	0.761976	0.933123
Aeromonas aquatica	0.833475	0.587746	0.715287	0.748881	-0.837837	-0.649302	0.188535	0.90523	0.773762	0.919754	0.936928
Aeromonas australiensis	0.764008	0.453365	0.737356	0.74773	-1.80832	-0.916576	0.891746	0.865653	0.681549	0.93018	0.936928
Aeromonas bestiarum	0.846099	0.882367	0.709962	0.565171	-1.34933	-0.465413	0.883912	0.911497	0.956019	0.917023	0.860707
Aeromonas bivalvium	0.448139	0.269189	0.299713	0.852035	-1.45214	-0.981408	0.470733	0.680735	0.600044	0.742891	0.978157
Aeromonas cavernicola	0.643116	0.415805	0.466219	0.74944	-0.935395	-0.535536	0.399858	0.793274	0.651114	0.814824	0.936928
Aeromonas caviae	0.247302	0.180651	0.862471	0.128107	-1.16941	-3.05028	-1.88087	0.613603	0.534794	0.977372	0.561561
Aeromonas dhakensis	0.139761	0.505617	0.277769	0.0372364	1.0051	1.43423	0.429132	0.493508	0.718511	0.742891	0.295375
Aeromonas diversa	0.739065	0.486769	0.981834	0.528291	-2.30393	-0.324235	1.9797	0.852915	0.706766	0.996528	0.844021
Aeromonas encheleia	0.426679	0.260758	0.721292	0.280829	-1.29136	-1.13299	0.158365	0.663411	0.600044	0.922287	0.702795
Aeromonas enteropelogenes	0.547885	0.324126	0.399525	0.823155	-1.23598	-1.1523	0.0836831	0.750108	0.600044	0.770091	0.965535
Aeromonas eucrenophila	0.716963	0.477332	0.915367	0.497377	-0.977682	-0.804896	0.172786	0.840693	0.699279	0.992304	0.825847
Aeromonas finlandiensis	0.323179	0.215045	0.836957	0.176673	-0.844056	-1.02225	-0.178197	0.645076	0.571136	0.969774	0.613897
Aeromonas fluvialis	0.122514	0.755802	0.0745071	0.0841418	-0.537025	-1.56202	-1.02499	0.471849	0.882572	0.549903	0.457586
Aeromonas hydrophila	0.370373	0.178248	0.838852	0.303194	-0.464121	-0.525184	-0.0610627	0.645076	0.531966	0.969776	0.702795
Aeromonas jandaei	0.963593	0.761668	0.903345	0.974528	-0.600475	-1.73507	-1.13459	0.982727	0.885798	0.988036	1
Aeromonas lacus	0.14544	0.34747	0.29442	0.0501642	-1.44851	-1.96994	-0.521426	0.49992	0.600044	0.742891	0.348412
Aeromonas lusitana	0.305265	0.767166	0.174255	0.204356	-0.894849	-0.828789	0.0660598	0.645076	0.889708	0.710448	0.659365
Aeromonas media	0.588233	0.473088	0.322634	0.848091	-2.78999	-2.50719	0.282797	0.77228	0.695727	0.742891	0.975751
Aeromonas molluscorum	0.847934	0.549049	0.825782	0.798348	-0.629	-1.02763	-0.398628	0.912579	0.748758	0.965451	0.956023
Aeromonas piscicola	0.991417	0.952445	0.897005	0.967811	-0.875264	0.117201	0.992465	0.998768	0.987927	0.986481	1
Aeromonas popoffii	0.697253	0.499793	0.859439	0.447981	-1.36365	-0.939389	0.424266	0.829341	0.71816	0.977372	0.792142
Aeromonas rivipollensis	0.564534	0.355297	0.98785	0.359459	-0.349883	-2.48372	-2.13384	0.761827	0.601934	0.998747	0.717199
Aeromonas rivuli	0.96036	0.795671	0.831693	0.968149	-0.486095	-0.334986	0.151109	0.980816	0.90592	0.967047	1
Aeromonas salmonicida	0.524541	0.260891	0.518828	0.666474	-0.290545	-0.659329	-0.368784	0.733994	0.600044	0.843106	0.902515
Aeromonas sanarellii	0.408971	0.254445	0.993941	0.246508	-0.469898	-0.927628	-0.45773	0.651148	0.600044	0.99975	0.702795
Aeromonas schubertii	0.351068	0.994098	0.21217	0.213018	-0.414515	0.494034	0.908549	0.645076	1	0.742891	0.672529
Aeromonas simiae	0.397692	0.347473	0.17428	0.961803	-1.30889	-0.869917	0.438974	0.645076	0.600044	0.710448	1
Aeromonas sobria	0.475186	0.227926	0.927428	0.392958	-1.43118	-1.47549	-0.0443125	0.70031	0.581316	0.992587	0.744913
Aeromonas sp. 159	0.669013	0.53134	0.844987	0.38895	-2.10057	-0.157038	1.94353	0.810617	0.737438	0.972672	0.742295
Aeromonas sp. A35_P	0.458019	0.264828	0.50599	0.412036	-1.1614	-0.751111	0.410292	0.687273	0.600044	0.839886	0.762467
Aeromonas sp. ARM81	0.654178	0.443068	1	0.402489	1.77152	-0.0535705	-1.82509	0.801058	0.672944	1	0.753331
Aeromonas sp. ASNIH1	0.180628	0.0793525	0.156061	0.698714	-3.17147	-2.64493	0.526531	0.537545	0.446138	0.702401	0.917855
Aeromonas sp. ASNIH2	0.828596	0.901216	0.564101	0.661677	-0.464187	-1.23328	-0.769097	0.902763	0.967129	0.862526	0.901013
Aeromonas sp. ASNIH3	0.10363	0.128462	0.543214	0.0351315	-0.680726	-2.83934	-2.15861	0.440719	0.505445	0.854157	0.285875
Aeromonas sp. ASNIH4	0.127726	0.146857	NA	0.168533	-1.34168	0	1.34168	0.475926	0.520666	NA	0.59959
Aeromonas sp. ASNIH5	0.384652	0.20249	0.334172	0.679157	-0.52239	-0.717065	-0.194675	0.645076	0.558779	0.742891	0.909372
Aeromonas sp. ASNIH6	0.0755715	0.28853	0.028966	0.168533	0.547946	2.05803	1.51008	0.379465	0.600044	0.364493	0.59959
Aeromonas sp. ASNIH7	0.245524	0.564724	0.281159	0.117775	0.0925199	-4.19545	-4.28797	0.611849	0.758807	0.742891	0.538936
Aeromonas sp. ASNIH8	0.0610486	0.0567448	0.0473295	0.86906	-1.9381	-2.08066	-0.142559	0.342091	0.407616	0.465792	0.983077
Aeromonas sp. CA23	0.751987	0.571892	0.792384	0.500254	-1.15326	-1.14603	0.00722913	0.859972	0.764863	0.951718	0.827903
Aeromonas sp. CU5	0.602329	0.331589	0.981411	0.459245	-1.81741	-0.907081	0.910328	0.776551	0.600044	0.996528	0.800807
Aeromonas sp. DNP9	0.168235	0.117461	0.111823	0.970558	-0.693947	-0.105228	0.588719	0.519255	0.491629	0.635444	1
Aeromonas sp. EERV15	0.322001	0.33109	0.469464	0.165376	-1.55067	0.16157	1.71224	0.645076	0.600044	0.818841	0.59959
Aeromonas sp. HMWF014	0.931505	0.768805	0.871842	0.757281	-1.77561	-0.917794	0.857819	0.963732	0.89113	0.98004	0.940132
Aeromonas sp. HMWF015	0.754362	0.928328	0.588055	0.471874	-0.210915	-0.407485	-0.19657	0.861285	0.981098	0.87558	0.808483
Aeromonas sp. HMWF016	0.184754	0.100369	0.15979	0.666804	0.289136	-0.916141	-1.20528	0.543478	0.467052	0.708729	0.902911
Aeromonas sp. HMWF017	0.398776	0.35038	0.359436	NA	0.278462	0.278462	0	0.645076	0.600044	0.742891	NA
Aeromonas sp. HMWF036	0.342519	NA	0.308551	0.325801	0	-0.928702	-0.928702	0.645076	NA	0.742891	0.702795
Aeromonas sp. HZM	0.13169	0.0494705	0.0947911	0.777665	-2.68337	-4.16561	-1.48224	0.480808	0.389686	0.601752	0.949321
Aeromonas sp. L_1B5_3	0.662235	0.377327	0.939355	0.512339	-0.153686	-0.664838	-0.511151	0.806109	0.619143	0.992587	0.834743
Aeromonas sp. MDS8	0.464569	0.261553	0.905724	0.308054	-1.08545	-1.57461	-0.489158	0.692618	0.600044	0.98984	0.702795
Aeromonas sp. RU39B	0.865951	0.524607	0.849489	0.936365	-0.999123	-0.131679	0.867445	0.924254	0.732558	0.973412	1
Aeromonas sp. SCS5	0.608625	0.574273	0.803401	0.283906	-0.845708	-0.511473	0.334235	0.777634	0.76549	0.956398	0.702795
Aeromonas sp. w55	0.0228429	0.959077	0.0250238	0.0395177	-0.0888677	-4.41324	-4.32437	0.202489	0.987927	0.342818	0.304914
Aeromonas sp. YN13HZO-058	0.944968	0.827051	0.73543	0.912009	-2.08555	-1.38378	0.701777	0.972367	0.924325	0.93018	0.998326
Aeromonas sp. ZOR0001	0.220623	0.178821	0.128293	0.896315	-0.463364	0.869321	1.33269	0.584128	0.533593	0.668044	0.993441
Aeromonas sp. ZOR0002	0.304979	0.304239	0.140607	0.616495	-2.38706	-4.64238	-2.25531	0.645076	0.600044	0.674069	0.882234
Aeromonas taiwanensis	0.851627	0.899768	0.564	0.731219	-0.036795	-1.60381	-1.56701	0.914839	0.966635	0.862512	0.930824
Aeromonas tecta	0.402284	0.666975	0.179111	0.405866	-0.97825	-1.58367	-0.605425	0.648216	0.82215	0.710448	0.757215
Aeromonas veronii	0.345785	0.165534	0.815375	0.288447	-0.89885	-0.905227	-0.00637725	0.645076	0.529808	0.959326	0.702795
Aeropyrum camini	0.400804	0.193501	0.366516	0.71508	0.343172	-0.293361	-0.636534	0.646697	0.550428	0.747497	0.924073
Aestuariibacter aggregatus	0.107839	0.0602758	0.927424	0.0804644	-1.27036	-1.62422	-0.353867	0.449074	0.411991	0.992587	0.445277
Aestuariibacter salexigens	0.681786	0.830151	0.370397	0.598022	0.206024	0.177272	-0.0287525	0.818668	0.926125	0.750586	0.872962
Aestuariimicrobium kwangyangense	0.00276888	0.355198	0.000180008	0.0574911	-0.897186	-1.59985	-0.702662	0.0616447	0.601934	0.0157914	0.378022
Aestuariispira insulae	0.151257	0.427188	0.230447	0.0585392	-0.771123	-0.702933	0.0681896	0.501791	0.660924	0.742891	0.382363
Aestuariivita boseongensis	0.919387	0.778002	0.749828	0.749208	-1.52735	-0.330315	1.19704	0.956206	0.896599	0.935751	0.936928
Afifella marina	0.28934	0.125702	0.366419	0.502548	-1.21146	-0.987824	0.223632	0.645076	0.502145	0.747457	0.827903
Afifella pfennigii	0.34768	0.321606	0.152456	0.816958	-1.80673	-1.374	0.432732	0.645076	0.600044	0.695234	0.962739
Afifella sp. JA968	0.952664	0.958676	0.693043	0.955406	-1.05168	-0.404563	0.647114	0.976508	0.987927	0.909468	1
Afipia birgiae	0.607639	0.834661	0.429352	0.36853	-0.945332	-0.919443	0.0258887	0.777127	0.928458	0.79023	0.726013
Afipia broomeae	0.371895	0.175875	0.370439	0.628901	-1.54318	-0.980278	0.5629	0.645076	0.529808	0.750586	0.887628
Afipia clevelandensis	0.944487	0.778604	0.813988	0.860491	-1.06652	-0.456876	0.609649	0.972139	0.896599	0.95916	0.980088
Afipia felis	0.763176	0.463987	0.670801	0.810761	-1.57546	-0.85059	0.724872	0.865338	0.68906	0.900128	0.960635
Afipia massiliensis	0.580103	0.459517	0.308004	0.968168	-1.61856	-0.867065	0.751498	0.767386	0.685546	0.742891	1
Afipia sp. 1NLS2	0.158461	0.0610172	0.625703	0.197197	-2.17692	-1.24945	0.927472	0.506728	0.415728	0.88746	0.649109
Afipia sp. GAS231	0.392807	0.159926	0.790514	0.402	-1.52105	-0.906374	0.614676	0.645076	0.529808	0.950629	0.752548
Afipia sp. OHSU_II-C1	0.361591	0.317042	NA	0.343377	-0.574973	0	0.574973	0.645076	0.600044	NA	0.702795
Afipia sp. P52-10	0.787924	0.496182	0.643375	0.930035	-1.35916	-0.729198	0.629961	0.880006	0.714335	0.891208	1
Afipia sp. Root123D2	0.714068	0.437367	0.897335	0.549433	-0.833526	-0.094016	0.73951	0.838913	0.667831	0.986481	0.85647
Agaribacterium haliotis	0.374186	0.183047	0.738401	0.318409	-0.604952	-0.256564	0.348388	0.645076	0.538286	0.93018	0.702795
Agaricus bisporus	0.0279186	0.102126	0.338905	0.00682154	-0.412517	0.0666905	0.479208	0.228679	0.470064	0.742891	0.109398
Agarilytica rhodophyticola	0.172606	0.0722791	0.874327	0.164901	-0.993048	-0.660954	0.332094	0.525934	0.43347	0.98004	0.59959
Agarivorans albus	0.408324	0.767311	0.264542	0.240624	-0.606719	-1.29762	-0.690906	0.650906	0.889708	0.742891	0.702795
Agarivorans gilvus	0.967555	0.841667	0.885327	0.847886	-0.264664	-0.868615	-0.60395	0.985296	0.932328	0.983434	0.975751
Agathobacter ruminis	0.0985401	0.437253	0.0442842	0.133418	0.417313	-0.428832	-0.846146	0.431323	0.667831	0.45026	0.573905
Agathobaculum butyriciproducens	0.0305568	0.0369082	0.0161124	0.804477	-0.710392	-1.17773	-0.467336	0.241369	0.364012	0.266493	0.958145
Agathobaculum desmolans	0.170435	0.864906	0.155801	0.0700182	1.10164	0.384466	-0.717172	0.522344	0.945706	0.701541	0.420519
Agathobaculum sp. Marseille-P7918	0.0360815	0.343763	0.0123047	0.0937117	-0.524795	-1.62594	-1.10115	0.26275	0.600044	0.232789	0.47962
Ageratum conyzoides associated symptomless alphasatellite	0.361591	0.317042	NA	0.343377	-0.460332	0	0.460332	0.645076	0.600044	NA	0.702795
Aggregatibacter actinomycetemcomitans	0.0684377	0.127593	0.0277304	0.397525	-1.26544	-1.69085	-0.425412	0.361185	0.503709	0.359242	0.749055
Aggregatibacter aphrophilus	0.020388	0.0620164	0.00754868	0.36289	-2.33077	-0.988297	1.34248	0.191569	0.417797	0.174235	0.719591
Aggregatibacter kilianii	0.238734	0.477651	0.0876764	0.371355	-1.75156	-0.92483	0.826725	0.604043	0.699279	0.5911	0.726989
Aggregatibacter segnis	0.0125097	0.0337728	0.00560004	0.406505	-2.89044	-0.85769	2.03275	0.145873	0.354428	0.147504	0.757215
Aggregatibacter sp. oral taxon 458	0.00029253	0.0250165	3.44514e-05	0.0764136	-4.7611	-3.16054	1.60056	0.0147544	0.325741	0.00517413	0.434438
Agitococcus lubricus	0.954977	0.864895	0.790502	0.860592	-0.389098	0.0664374	0.455535	0.977966	0.945706	0.950629	0.980088
Agreia bicolorata	0.102701	0.994089	0.0311073	0.132952	-1.41594	-1.2948	0.121142	0.439409	1	0.3776	0.573905
Agreia pratensis	0.464418	0.64122	0.216028	0.477465	-1.15749	-1.19366	-0.0361726	0.692476	0.803247	0.742891	0.812198
Agreia sp. Leaf210	0.373257	0.248604	0.784646	0.213913	-1.02408	-1.24248	-0.218393	0.645076	0.600044	0.94893	0.674657
Agreia sp. Leaf244	0.514548	0.646532	0.480279	0.260417	-0.547197	-1.22497	-0.677775	0.727219	0.806907	0.825388	0.702795
Agreia sp. Leaf283	0.166845	0.159926	0.665286	0.0751024	-0.087932	-1.20368	-1.11575	0.517627	0.529808	0.898389	0.434438
Agreia sp. Leaf335	0.530528	0.556501	0.290592	0.527547	-1.00222	-1.58049	-0.578269	0.738496	0.753997	0.742891	0.844021
Agreia sp. VKM Ac-1783	0.70791	0.911656	0.55894	0.41101	-0.670705	-1.10363	-0.432929	0.835642	0.97033	0.859755	0.760843
Agreia sp. VKM Ac-2052	0.480117	0.958675	0.309129	0.284681	-0.915858	-1.48539	-0.569529	0.703962	0.987927	0.742891	0.702795
Agrobacterium albertimagni	0.266813	0.286804	0.106319	0.725437	-1.05787	-1.32446	-0.266591	0.629629	0.600044	0.622094	0.927962
Agrobacterium arsenijevicii	0.347374	0.505285	0.134818	0.51257	-1.19801	-1.06507	0.132943	0.645076	0.718511	0.673514	0.834743
Agrobacterium bohemicum	0.0813778	0.0388298	0.144849	0.314514	-1.1499	-0.162875	0.987028	0.393031	0.372257	0.680547	0.702795
Agrobacterium deltaense	0.131601	0.728084	0.0626394	0.108642	-1.0949	-1.72817	-0.633265	0.480808	0.865847	0.519383	0.518102
Agrobacterium fabrum	0.401573	0.210889	0.391527	0.541885	-1.95065	-0.504595	1.44605	0.647483	0.566394	0.76636	0.854427
Agrobacterium genomosp. 1	0.104455	0.0410298	0.2567	0.297047	1.78103	0.645263	-1.13577	0.442345	0.376399	0.742891	0.702795
Agrobacterium genomosp. 13	0.364054	0.339449	0.157909	0.816798	-1.41798	-1.12243	0.295549	0.645076	0.600044	0.704349	0.962739
Agrobacterium genomosp. 2	0.336824	0.32055	0.507803	0.16634	-1.26905	-1.85172	-0.58267	0.645076	0.600044	0.839886	0.59959
Agrobacterium genomosp. 3	0.715888	0.511995	0.491279	0.955352	-2.15077	-1.45818	0.692589	0.840135	0.724121	0.831139	1
Agrobacterium genomosp. 5	0.470424	0.248552	0.825782	0.362859	-0.645221	-0.441891	0.20333	0.697131	0.600044	0.965451	0.719591
Agrobacterium larrymoorei	0.544541	0.257708	0.709958	0.554724	-1.44491	-0.463858	0.981053	0.747535	0.600044	0.917023	0.858914
Agrobacterium rhizogenes	0.278312	0.245532	0.132889	0.72545	-1.19837	-1.40831	-0.209942	0.641206	0.598668	0.673514	0.927962
Agrobacterium rosae	0.69528	0.370245	0.595112	1	-0.734059	-1.58905	-0.854995	0.828012	0.614034	0.877033	1
Agrobacterium rubi	0.679849	0.403198	0.802226	0.549375	-1.3926	-0.756074	0.636526	0.817373	0.639484	0.956192	0.85647
Agrobacterium salinitolerans	0.330037	1	0.159557	0.249398	-0.276908	-0.973351	-0.696443	0.645076	1	0.708729	0.702795
Agrobacterium sp. 10MFCol1.1	0.536133	0.548899	0.275524	0.628816	-0.0270864	0.397849	0.424935	0.741843	0.748758	0.742891	0.887628
Agrobacterium sp. 13-2099-1-2	0.593299	0.628534	0.534883	0.337899	-1.94692	-1.53726	0.409659	0.776097	0.798344	0.851964	0.702795
Agrobacterium sp. 13-626	0.314773	0.306451	0.152466	0.759331	-1.21085	1.52756	2.73841	0.645076	0.600044	0.695234	0.941727
Agrobacterium sp. 33MFTa1.1	0.462941	0.22382	0.762766	0.379051	-1.20118	-3.29681	-2.09563	0.691047	0.577656	0.94123	0.733907
Agrobacterium sp. ATCC 31749	0.114465	NA	0.139779	0.153579	0	-2.08077	-2.08077	0.457378	NA	0.673514	0.592179
Agrobacterium sp. B131/95	0.543774	0.273666	0.485341	0.70834	-1.75799	-3.41186	-1.65388	0.746773	0.600044	0.825958	0.920264
Agrobacterium sp. B133/95	0.0714462	0.0209042	0.489831	0.0904502	0.993809	0.171248	-0.822562	0.36867	0.309824	0.828916	0.471293
Agrobacterium sp. CNPSo 2736	0.113739	0.723897	0.0541659	0.0997952	-1.10415	-1.55327	-0.449122	0.457378	0.863392	0.487671	0.496628
Agrobacterium sp. DSM 25558	0.677369	0.982184	0.475352	0.421356	-0.54728	-0.990103	-0.442823	0.81559	0.997794	0.821881	0.770865
Agrobacterium sp. DSM 25559	0.163266	0.16558	0.065599	0.891689	-1.52942	-3.0309	-1.50148	0.512819	0.529808	0.526443	0.991401
Agrobacterium sp. FDAARGOS_525	0.211623	0.369777	0.29995	0.0948068	2.21236	1.21073	-1.00163	0.574266	0.614034	0.742891	0.48366
Agrobacterium sp. H13-3	0.970287	0.811792	0.970969	0.884428	0.137576	-2.80767	-2.94525	0.987086	0.914962	0.996528	0.988751
Agrobacterium sp. LAD9	0.955262	0.878974	0.932329	0.748502	-1.09915	-1.81244	-0.713294	0.978133	0.955071	0.992587	0.936928
Agrobacterium sp. LC34	0.443478	0.238902	0.380097	0.752241	-0.460176	-2.01775	-1.55758	0.677386	0.593376	0.756871	0.939483
Agrobacterium sp. MS2	0.256028	0.593203	0.22738	0.126388	-0.382554	-0.908927	-0.526373	0.61966	0.776995	0.742891	0.558378
Agrobacterium sp. NCPPB 925	0.60538	0.534346	0.315264	0.810692	-1.11975	-0.959492	0.160257	0.776551	0.738946	0.742891	0.960635
Agrobacterium sp. RAC06	0.535344	0.408346	0.787555	0.296733	-1.52472	0.238586	1.76331	0.741612	0.644611	0.950629	0.702795
Agrobacterium sp. RS6	0.000513298	0.00363398	0.338783	0.000272111	-2.02843	1.26152	3.28995	0.0215816	0.178072	0.742891	0.0182502
Agrobacterium sp. SUL3	0.242061	0.100414	0.280904	0.609261	-0.838604	-1.52372	-0.685112	0.607876	0.467052	0.742891	0.878888
Agrobacterium sp. TS43	0.361591	0.317042	NA	0.343377	-1.68581	0	1.68581	0.645076	0.600044	NA	0.702795
Agrobacterium sp. YIC 4121	0.0752009	0.456804	0.108366	0.0338057	-0.123377	-1.12066	-0.99728	0.378856	0.684059	0.626193	0.279316
Agrobacterium tumefaciens	0.333772	0.143948	0.455275	0.490382	-1.50758	-1.36373	0.143853	0.645076	0.520666	0.808806	0.822256
Agrobacterium vitis	0.623938	0.310905	0.700805	0.660681	-0.94526	-0.466242	0.479017	0.780513	0.600044	0.912843	0.899961
Agrococcus baldri	0.143265	0.433028	0.0305336	0.45792	-1.4918	-1.07938	0.412423	0.497517	0.664553	0.375591	0.798796
Agrococcus carbonis	0.517717	0.374765	0.287968	0.980897	-0.981342	-0.760359	0.220983	0.729423	0.615819	0.742891	1
Agrococcus casei	0.246581	0.187948	0.12711	0.885764	-1.5718	-1.40665	0.16515	0.61281	0.54349	0.666311	0.988751
Agrococcus jejuensis	0.192491	0.280196	0.0618882	0.649155	-1.27185	-1.11935	0.152502	0.554385	0.600044	0.516979	0.895509
Agrococcus jenensis	0.683261	0.89488	0.475572	0.441766	-1.44382	-0.268387	1.17544	0.819387	0.963127	0.821881	0.787591
Agrococcus lahaulensis	0.458121	0.510351	0.191727	0.689839	-1.47344	-0.916865	0.556577	0.687297	0.7223	0.719091	0.913997
Agrococcus pavilionensis	0.275278	0.314457	0.107602	0.672282	-3.73202	-1.42485	2.30718	0.637686	0.600044	0.624	0.9059
Agrococcus sp. Marseille-P2731	0.0271405	0.242544	0.00705184	0.153089	-0.933753	-1.48482	-0.551064	0.224269	0.59548	0.169887	0.592179
Agromyces albus	0.519808	0.617459	0.202277	0.757424	-1.06772	-0.622772	0.444945	0.730603	0.791197	0.735123	0.940132
Agromyces atrinae	0.711223	0.614995	0.403778	0.843075	-0.980093	-1.00237	-0.0222798	0.83752	0.789498	0.773224	0.974242
Agromyces aureus	0.23628	0.183053	0.117929	0.968168	-1.48399	-1.39505	0.0889388	0.601267	0.538286	0.649654	1
Agromyces binzhouensis	0.43196	0.340013	0.218838	0.879463	-1.15757	-1.0485	0.109071	0.667432	0.600044	0.742891	0.986092
Agromyces cerinus	0.510019	0.684136	0.221716	0.565517	-1.41837	-1.01302	0.405342	0.724132	0.834806	0.742891	0.860707
Agromyces flavus	0.501729	0.355178	0.287968	0.898382	-1.20479	-0.890169	0.314625	0.718026	0.601934	0.742891	0.993441
Agromyces fucosus	0.811841	0.934743	0.579074	0.585578	-1.12236	-0.704871	0.41749	0.893796	0.983233	0.870104	0.868458
Agromyces italicus	0.327163	0.175881	0.239419	0.867935	-1.46397	-1.4952	-0.0312343	0.645076	0.529808	0.742891	0.98204
Agromyces ramosus	0.290298	0.403243	0.0980096	0.637713	-1.31514	-1.10008	0.215061	0.645076	0.639484	0.601752	0.890339
Agromyces sp. 30A	0.0878717	0.538666	0.0523726	0.0706296	-0.87626	-1.6502	-0.773938	0.407757	0.741499	0.482297	0.423245
Agromyces sp. CF514	0.708405	0.347546	0.670815	0.987264	-1.60586	-0.767314	0.838547	0.835895	0.600044	0.900128	1
Agromyces sp. FW100M-8	0.202859	0.0808838	0.308004	0.45792	-1.27489	-0.843051	0.431835	0.565349	0.448119	0.742891	0.798796
Agromyces sp. Leaf222	0.573224	0.407438	0.338884	0.804582	-1.33277	1.09742	2.43019	0.765088	0.643504	0.742891	0.958145
Agromyces sp. LHK192	0.502535	0.378745	0.274409	0.866892	-1.14029	-0.966874	0.173418	0.71849	0.619539	0.742891	0.981963
Agromyces sp. MF845	0.394776	0.609386	0.136826	0.581089	-1.87179	-1.39674	0.475052	0.645076	0.786647	0.673514	0.865854
Agromyces sp. NDB4Y10	0.112631	0.233722	0.028634	0.584551	-1.20034	-1.02561	0.174732	0.457378	0.586798	0.364493	0.868086
Agromyces sp. OV415	0.849997	0.61498	0.665286	0.873167	-1.38862	-1.02227	0.366357	0.913865	0.789498	0.898389	0.983781
Agromyces sp. OV429	0.242226	0.386823	0.0835447	0.512802	-1.23733	-1.28949	-0.0521569	0.608069	0.626021	0.579477	0.834743
Agromyces sp. OV568	0.320135	0.187254	0.77285	0.210979	-1.28304	-0.219992	1.06304	0.645076	0.54349	0.943879	0.670122
Agromyces sp. Root1464	0.454054	0.368902	0.215961	1	-1.99841	-1.17303	0.825382	0.684967	0.61343	0.742891	1
Agromyces sp. Root81	0.596998	0.625419	0.28006	0.743478	-1.39287	-1.10615	0.286722	0.776551	0.795711	0.742891	0.934695
Agromyces sp. Soil535	0.0529662	0.043461	0.0335741	0.949088	-1.62252	-1.11432	0.508202	0.321509	0.384459	0.392803	1
Agromyces subbeticus	0.273647	0.33627	0.0949619	0.731433	-1.4509	-1.17473	0.276174	0.635608	0.600044	0.601752	0.930824
Ahniella affigens	0.622747	0.463994	0.761438	0.379942	-1.20706	-0.602849	0.60421	0.780074	0.68906	0.940015	0.733907
Ahrensia kielensis	0.482099	0.893259	0.196407	0.473459	-1.08119	-0.931623	0.149567	0.704987	0.962859	0.729008	0.809483
Ahrensia marina	0.516742	0.994096	0.277762	0.375385	-1.48414	-1.95631	-0.472168	0.72878	1	0.742891	0.730941
Ahrensia sp. 13_GOM-1096m	0.191769	0.114417	0.749779	0.122352	-0.642172	-0.182985	0.459188	0.553516	0.488126	0.935751	0.549584
Ahrensia sp. R2A130	0.266689	0.129404	0.236408	0.707524	-2.0878	-1.52557	0.562229	0.629583	0.506279	0.742891	0.919695
Aidingimonas halophila	0.929231	0.700428	0.819876	0.93638	-0.174847	-0.57602	-0.401173	0.962325	0.846344	0.961785	1
Akkermansia glycaniphila	0.0945403	0.0458093	0.704315	0.0921486	-4.52411	-1.01793	3.50618	0.42213	0.388422	0.913852	0.474644
Akkermansia muciniphila	0.114483	0.0302232	0.260251	0.54169	-0.339475	-0.864663	-0.525188	0.457378	0.33859	0.742891	0.854271
Akkermansia sp. aa_0143	0.188032	0.0887543	0.732485	0.167219	-0.837009	-0.590859	0.24615	0.548721	0.456713	0.92843	0.59959
Akkermansia sp. KLE1605	0.342519	NA	0.308551	0.325801	0	-0.025028	-0.025028	0.645076	NA	0.742891	0.702795
Albidiferax sp. OV413	0.438546	0.230805	0.443336	0.533577	-2.26645	-0.475282	1.79116	0.673117	0.584345	0.80087	0.848068
Albidovulum inexpectatum	0.888165	0.614901	0.898121	0.792225	-1.14038	-0.559316	0.581066	0.937157	0.789498	0.986481	0.953465
Albidovulum xiamenense	0.304494	0.094591	0.749896	0.420169	-1.6862	-0.924921	0.76128	0.645076	0.459074	0.935751	0.769039
Albimonas donghaensis	0.561209	0.26723	0.564028	0.737458	-1.1333	-0.86399	0.269309	0.759729	0.600044	0.862512	0.933123
Albimonas pacifica	0.389576	0.18551	0.784671	0.336866	-1.73339	-0.670675	1.06272	0.645076	0.54027	0.94893	0.702795
Alcaligenes aquatilis	0.835233	0.80122	0.528507	0.804071	-1.25196	-0.209145	1.04281	0.906076	0.909228	0.85007	0.958145
Alcaligenes faecalis	0.266693	0.162136	0.169517	0.93004	-1.66424	-2.83215	-1.1679	0.629583	0.529808	0.710448	1
Alcaligenes sp. 393	0.464386	0.225029	0.393723	0.850035	-2.07762	-1.32955	0.748068	0.692469	0.578127	0.766607	0.977659
Alcaligenes sp. HPC1271	0.0890278	0.0353477	0.241954	0.262782	0.57531	0.807321	0.23201	0.410069	0.359025	0.742891	0.702795
Alcaligenes sp. RS4	0.298833	0.381599	0.41366	0.13749	-0.554869	-1.11193	-0.557057	0.645076	0.622326	0.781569	0.582773
Alcanivorax borkumensis	0.33603	0.197267	0.85443	0.165287	0.181394	0.577097	0.395703	0.645076	0.553454	0.975879	0.59959
Alcanivorax dieselolei	0.900403	0.80702	0.861421	0.643117	-0.993042	-0.548551	0.444491	0.944666	0.912872	0.977372	0.893514
Alcanivorax hongdengensis	0.000234764	0.000724295	0.528706	0.000290547	-2.41157	-0.333313	2.07825	0.0130778	0.0968176	0.85007	0.0189951
Alcanivorax indicus	0.0961249	0.0302232	0.194329	0.502582	-1.68669	-0.954182	0.732506	0.425971	0.33859	0.725075	0.827903
Alcanivorax jadensis	0.841348	0.783691	0.558733	0.779214	0.611992	0.477153	-0.134839	0.909092	0.899022	0.859755	0.949321
Alcanivorax mobilis	0.908454	0.786133	0.707171	0.800323	-0.617412	0.902323	1.51974	0.949211	0.900826	0.916882	0.95798
Alcanivorax nanhaiticus	0.756303	0.543505	0.921401	0.50218	-0.739131	-1.48576	-0.746624	0.862294	0.744717	0.992587	0.827903
Alcanivorax pacificus	0.869947	0.574029	0.987889	0.755559	-0.818969	-1.49384	-0.674868	0.926289	0.765305	0.998747	0.939483
Alcanivorax sp. 43B_GOM-46m	0.52476	0.688074	0.506268	0.244313	-1.00403	-1.6977	-0.693671	0.734147	0.838218	0.839886	0.702795
Alcanivorax sp. DG881	0.0999295	0.0402386	0.308896	0.215965	-1.27566	-0.458544	0.817119	0.43372	0.374937	0.742891	0.677062
Alcanivorax sp. DSM 26293	0.630562	0.367405	0.624464	0.583101	-1.26324	-0.389544	0.873697	0.784833	0.61134	0.88746	0.867364
Alcanivorax sp. EA2	0.136392	0.0734988	0.145972	0.74458	5.37147	3.75114	-1.62033	0.488032	0.434232	0.684045	0.935698
Alcanivorax sp. HI0007	0.866018	0.986354	0.637387	0.696277	1.54745	2.08063	0.533179	0.924256	0.999648	0.888178	0.915947
Alcanivorax sp. HI0033	0.155697	0.175228	0.183066	NA	1.64422	1.64422	0	0.501791	0.529808	0.710448	NA
Alcanivorax sp. HI0044	0.481779	0.355685	0.338168	1	0.683418	1.33235	0.64893	0.704752	0.601934	0.742891	1
Alcanivorax sp. HI0083	0.604696	0.35038	0.942108	0.325801	1.0503	-1.45522	-2.50552	0.776551	0.600044	0.992587	0.702795
Alcanivorax sp. KX64203	0.104219	0.35954	0.0300894	0.299715	-0.838706	-2.15459	-1.31589	0.441863	0.605148	0.372076	0.702795
Alcanivorax sp. MD8A	0.385428	0.283067	0.569083	0.234021	-0.173995	-0.844103	-0.670108	0.645076	0.600044	0.866073	0.702795
Alcanivorax sp. MTEO17	0.0977005	0.855546	0.0336747	0.099637	-1.98332	0.404058	2.38738	0.430029	0.940777	0.39342	0.496625
Alcanivorax sp. N3-2A	0.642633	0.363097	0.502806	0.961192	0.0475902	0.170965	0.123374	0.792987	0.607742	0.838036	1
Alcanivorax sp. NBRC 101098	0.529187	0.36647	0.335737	1	0.684301	3.01435	2.33005	0.737425	0.610657	0.742891	1
Alcanivorax sp. NBRC 102024	0.698428	0.406923	0.706023	0.649748	-1.03093	-0.343328	0.687601	0.830092	0.643504	0.915672	0.896173
Alcanivorax sp. NBRC 102028	0.76759	0.530867	0.569378	1	0.984571	0.221865	-0.762705	0.867763	0.737299	0.866136	1
Alcanivorax sp. P2S70	0.512738	0.546623	0.506268	0.27741	-0.92784	-0.826569	0.101271	0.725807	0.747533	0.839886	0.702795
Alcanivorax sp. PN-3	0.0313865	0.372291	0.010658	0.0969698	-1.50454	-4.33253	-2.82798	0.244258	0.615819	0.214648	0.487348
Alcanivorax xenomutans	0.3089	0.200213	0.993883	0.16124	-1.39602	-1.64736	-0.25134	0.645076	0.556166	0.99975	0.59959
Algibacter alginicilyticus	0.0262078	0.0331453	0.62714	0.0136512	-1.20997	-0.150061	1.05991	0.220161	0.352762	0.88746	0.165687
Algibacter aquaticus	0.00189329	0.00230854	0.761431	0.00229628	-1.5554	-0.274208	1.28119	0.0500021	0.151707	0.940015	0.0587846
Algibacter lectus	0.249423	0.267217	0.665286	0.0985067	-0.692915	-0.0118802	0.681035	0.615695	0.600044	0.898389	0.492615
Algibacter pectinivorans	0.0317487	0.0349991	0.755658	0.0162869	-1.32569	-0.169542	1.15615	0.24579	0.358074	0.938335	0.184855
Algibacter sp. RHA_19	0.0377958	0.147137	0.403785	0.00767933	-0.791595	0.0479065	0.839502	0.268427	0.520666	0.773224	0.117054
Algibacter sp. ZY111	0.112876	0.0757634	0.773024	0.0700091	-1.0602	-0.132814	0.927387	0.457378	0.436989	0.943879	0.420519
Algicola sagamiensis	0.293055	0.242544	0.780469	0.137669	-0.64347	-0.0411153	0.602355	0.645076	0.59548	0.947583	0.582773
Algiphilus aromaticivorans	0.382076	0.178236	0.808103	0.330123	-1.58865	-0.629657	0.958992	0.645076	0.531966	0.957074	0.702795
Algoriella xinjiangensis	0.126656	0.196734	0.427982	0.0491558	-0.0749031	0.256669	0.331572	0.475926	0.55307	0.79023	0.344475
Algoriphagus alkaliphilus	0.684545	0.464018	0.910054	0.453107	-0.17085	0.538737	0.709587	0.820421	0.68906	0.98984	0.79509
Algoriphagus antarcticus	0.0618757	0.0633746	0.79636	0.0287508	-0.724243	-0.453124	0.271119	0.344067	0.420026	0.953202	0.253485
Algoriphagus aquaeductus	0.319719	0.216621	0.796365	0.174759	-0.824206	0.176318	1.00052	0.645076	0.571136	0.953202	0.610223
Algoriphagus aquimarinus	0.110221	0.107239	0.843565	0.0463124	-0.427135	0.162059	0.589194	0.453315	0.477916	0.971398	0.332448
Algoriphagus boritolerans	0.294813	0.213996	0.951583	0.148551	-1.08097	-1.05403	0.0269394	0.645076	0.56984	0.9951	0.592179
Algoriphagus chordae	0.405375	0.233671	0.624258	0.310705	-0.61476	-0.235584	0.379176	0.649942	0.586798	0.88746	0.702795
Algoriphagus faecimaris	0.0158815	0.0602865	0.354468	0.00460594	-0.757195	0.270747	1.02794	0.166557	0.411991	0.742891	0.0877086
Algoriphagus halophilus	0.207233	0.0808881	0.808103	0.216047	-0.769461	-0.629081	0.14038	0.570061	0.448119	0.957074	0.677062
Algoriphagus hitonicola	0.120987	0.0553862	0.153601	0.492457	-0.38763	-0.415702	-0.0280722	0.468611	0.403632	0.696088	0.822591
Algoriphagus locisalis	0.186294	0.20858	0.627135	0.0738005	0.102557	-0.159509	-0.262066	0.546121	0.564262	0.88746	0.433019
Algoriphagus machipongonensis	0.0515159	0.0343928	0.778846	0.038709	-0.678645	-0.320276	0.358369	0.317114	0.356613	0.947039	0.301083
Algoriphagus mannitolivorans	0.642462	0.72804	0.589955	0.341559	-0.578596	-0.452213	0.126383	0.792987	0.865847	0.87558	0.702795
Algoriphagus marincola	0.240136	0.151308	0.803696	0.145081	0.524271	0.857824	0.333553	0.605726	0.525675	0.956398	0.592179
Algoriphagus marinus	0.34888	0.589182	0.287968	0.187715	-0.615115	-0.115115	0.5	0.645076	0.774202	0.742891	0.631369
Algoriphagus ornithinivorans	0.32625	0.208612	0.300853	0.379965	-0.230132	0.4661	0.696232	0.645076	0.564262	0.742891	0.733907
Algoriphagus ratkowskyi	0.70783	0.441758	0.784671	0.562927	-0.27049	-0.0919125	0.178577	0.835642	0.671201	0.94893	0.860707
Algoriphagus resistens	0.150815	0.155552	0.827094	0.057479	-0.654745	-0.100042	0.554703	0.501791	0.529808	0.965511	0.378022
Algoriphagus sp. A40	0.114573	0.222309	0.571871	0.028562	-0.919012	-0.491746	0.427266	0.457442	0.574778	0.867435	0.253391
Algoriphagus sp. DSL-12	0.14757	0.180627	0.499349	0.0629178	-0.274843	0.293377	0.568221	0.501791	0.534794	0.834617	0.396875
Algoriphagus sp. M8-2	0.0100633	0.0137776	0.933976	0.00500532	-1.051	0.215919	1.26692	0.128217	0.273383	0.992587	0.0921925
Algoriphagus sp. N3	0.117319	0.0482732	0.362405	0.211951	-1.19064	-0.237872	0.95277	0.461907	0.388422	0.74386	0.672063
Algoriphagus sp. XAY3209	0.0658819	0.491319	0.123272	0.0210309	-0.843846	0.528361	1.37221	0.354498	0.710466	0.658753	0.214348
Algoriphagus terrigena	0.905681	0.667911	0.939499	0.761653	-1.53983	-0.150986	1.38884	0.947805	0.82215	0.992587	0.941727
Algoriphagus vanfongensis	0.333762	0.290124	0.921402	0.139739	-0.791696	0.0170931	0.808789	0.645076	0.600044	0.992587	0.586343
Algoriphagus yeomjeoni	0.41223	0.210277	0.337703	0.810764	-0.39782	-0.562107	-0.164287	0.653777	0.566394	0.742891	0.960635
Algoriphagus zhangzhouensis	0.00280571	0.00401209	0.79206	0.00195827	-1.12317	-0.0345195	1.08865	0.0619806	0.179383	0.951421	0.053332
Aliagarivorans marinus	0.808218	0.656948	0.778814	0.554641	-0.165048	-0.508351	-0.343303	0.891361	0.815145	0.947039	0.858914
Aliagarivorans taiwanensis	0.886794	0.841636	0.843549	0.598022	-0.566502	-0.0606274	0.505874	0.936337	0.932328	0.971398	0.872962
Alicycliphilus denitrificans	0.303693	0.129446	0.637949	0.326245	-1.98083	-0.662289	1.31855	0.645076	0.506279	0.888178	0.702795
Alicycliphilus sp. B1	0.0898371	0.0264854	0.274177	0.338144	-2.43934	-0.753709	1.68563	0.411473	0.326036	0.742891	0.702795
Alicyclobacillus acidiphilus	0.260259	0.362722	0.0906652	0.603798	-0.662393	-0.820837	-0.158444	0.624015	0.607577	0.59823	0.875491
Alicyclobacillus acidocaldarius	0.518806	0.635878	0.207649	0.69572	-1.14816	-0.520211	0.627946	0.730097	0.801232	0.739679	0.915947
Alicyclobacillus acidoterrestris	0.559899	0.441402	0.287933	0.961782	-0.774577	-0.549135	0.225442	0.759018	0.671201	0.742891	1
Alicyclobacillus contaminans	0.0528348	0.0235994	0.600388	0.0699365	-1.50363	-1.17816	0.325477	0.321088	0.320357	0.879191	0.420519
Alicyclobacillus ferrooxydans	0.721905	0.905783	0.480267	0.502513	0.3078	0.288907	-0.0188935	0.843882	0.967129	0.825388	0.827903
Alicyclobacillus herbarius	0.142669	0.0633452	0.54877	0.16484	-1.69307	-0.543302	1.14977	0.496786	0.420026	0.856624	0.59959
Alicyclobacillus hesperidum	0.647847	0.347325	0.738383	0.609005	-1.22945	-0.792715	0.436739	0.796893	0.600044	0.93018	0.878888
Alicyclobacillus kakegawensis	0.132354	0.578634	0.0266737	0.341778	-0.825631	-2.09118	-1.26555	0.481917	0.768158	0.354686	0.702795
Alicyclobacillus macrosporangiidus	0.243724	0.105267	0.281136	0.570929	-0.882742	-0.294697	0.588045	0.610006	0.475477	0.742891	0.864427
Alicyclobacillus mali	0.698341	0.523444	0.434125	0.898188	-1.22515	-0.858406	0.36674	0.830027	0.732558	0.794555	0.993441
Alicyclobacillus montanus	0.796397	0.568989	0.627145	0.731446	-0.28178	-0.228384	0.0533967	0.884944	0.761449	0.88746	0.930824
Alicyclobacillus pomorum	0.309869	0.267097	0.147155	0.773843	-0.586716	-1.4238	-0.837083	0.645076	0.600044	0.68547	0.946783
Alicyclobacillus sendaiensis	0.605285	0.423863	0.366419	0.987257	-1.58543	-1.40364	0.181793	0.776551	0.657884	0.747457	1
Alicyclobacillus shizuokensis	0.87199	0.784091	0.574346	0.917316	-1.07621	-0.0390497	1.03716	0.927838	0.899022	0.8675	0.998575
Alicyclobacillus tengchongensis	0.0169087	0.391515	0.0226247	0.0113459	-1.33548	-3.13231	-1.79683	0.172702	0.629741	0.323693	0.149719
Alicyclobacillus vulcanalis	0.0200921	0.0175782	0.0161295	0.993683	-1.96746	-2.51927	-0.551812	0.190581	0.290045	0.266493	1
Aliiarcobacter faecis	0.247682	0.980429	0.115875	0.208447	0.810041	-0.636794	-1.44683	0.613882	0.99733	0.64522	0.666743
Aliicoccus persicus	0.115463	0.159908	0.0557948	0.388696	-0.512081	-1.71122	-1.19914	0.459166	0.529808	0.491916	0.741986
Aliidiomarina haloalkalitolerans	0.490051	0.47421	0.429528	0.305377	-1.26081	-1.08488	0.175932	0.710024	0.69716	0.79023	0.702795
Aliidiomarina iranensis	0.943555	0.988161	0.749864	0.798018	-1.09159	-0.41652	0.675067	0.971783	0.999648	0.935751	0.956023
Aliidiomarina maris	0.744963	0.700051	0.49403	0.613827	-0.399681	-0.871888	-0.472207	0.855891	0.846344	0.831486	0.880574
Aliidiomarina minuta	0.683036	0.761307	0.589776	0.387772	-0.127207	-0.0456601	0.0815472	0.819387	0.885798	0.87558	0.741986
Aliidiomarina sanyensis	0.672874	0.554026	0.784674	0.388688	-0.860897	-0.444157	0.41674	0.813159	0.752275	0.94893	0.741986
Aliidiomarina sedimenti	0.615471	0.732378	0.285945	0.668129	-0.849704	-0.0932234	0.756481	0.780074	0.869484	0.742891	0.904518
Aliidiomarina shirensis	0.475982	0.324692	0.92138	0.270277	-0.891293	-0.365047	0.526246	0.700868	0.600044	0.992587	0.702795
Aliidiomarina soli	0.61701	0.495493	0.855389	0.333239	-0.693322	-0.82403	-0.130708	0.780074	0.714335	0.975879	0.702795
Aliidiomarina sp. B3213	0.00239633	0.0559468	0.201207	0.000207781	-1.01402	2.55198	3.566	0.0567161	0.405172	0.734917	0.0152272
Aliidiomarina sp. F3105	0.0280809	0.0146498	0.261313	0.0640689	-1.24141	0.261908	1.50332	0.229414	0.2749	0.742891	0.401749
Aliidiomarina taiwanensis	0.840732	0.749895	0.523649	0.936261	0.430661	-0.687169	-1.11783	0.908582	0.879086	0.84571	1
Aliifodinibius roseus	0.319356	0.164357	0.909359	0.236364	-0.676387	-0.209007	0.46738	0.645076	0.529808	0.98984	0.702795
Aliifodinibius sp. WN023	0.125941	0.0404779	0.227489	0.533571	-1.61881	-1.28469	0.334118	0.475926	0.374937	0.742891	0.848068
Aliiglaciecola lipolytica	0.00771954	0.31443	0.00339275	0.0264775	0.296099	1.27175	0.97565	0.110495	0.600044	0.108899	0.241836
Aliihoeflea sp. 2WW	0.582575	0.3216	0.837631	0.457905	-1.22007	-0.436115	0.783956	0.768776	0.600044	0.969774	0.798796
Aliiroseovarius crassostreae	0.988074	0.988178	0.885319	0.917201	-6.26027	-0.138033	6.12224	0.996765	0.999648	0.983434	0.998575
Aliiroseovarius pelagivivens	0.514191	0.358245	0.993939	0.287147	-1.94894	-0.616202	1.33273	0.727021	0.604547	0.99975	0.702795
Aliiroseovarius sediminilitoris	0.348096	0.161937	0.670561	0.329755	-1.37156	-0.334544	1.03702	0.645076	0.529808	0.900128	0.702795
Aliivibrio finisterrensis	0.513667	0.273661	0.391079	0.773847	0.439235	0.117321	-0.321914	0.726611	0.600044	0.7658	0.946783
Aliivibrio fischeri	0.0554363	0.0442381	0.621763	0.0351113	-0.868635	0.0699181	0.938553	0.329223	0.384459	0.886486	0.285875
Aliivibrio logei	0.539725	0.270399	0.709962	0.507675	-0.0614306	-0.213736	-0.152305	0.744418	0.600044	0.917023	0.831432
Aliivibrio salmonicida	0.323601	0.216531	0.362384	0.281234	-0.652032	-0.228485	0.423547	0.645076	0.571136	0.74386	0.702795
Aliivibrio sifiae	0.74904	0.529434	0.933463	0.502534	-0.119239	0.170096	0.289335	0.85783	0.736352	0.992587	0.827903
Aliivibrio sp. 1S128	0.555825	0.324295	0.981758	0.383403	0.28551	-0.440239	-0.72575	0.756067	0.600044	0.996528	0.738059
Aliivibrio sp. 1S175	0.361591	0.317042	NA	0.343377	-0.209397	0	0.209397	0.645076	0.600044	NA	0.702795
Aliivibrio sp. EL58	0.153748	0.0573175	0.796365	0.174822	-0.724828	-0.404487	0.320341	0.501791	0.408055	0.953202	0.610223
Aliivibrio wodanis	0.668596	0.437374	0.456989	0.923696	-0.146345	-0.456947	-0.310601	0.810339	0.667831	0.809006	1
Alishewanella aestuarii	0.784743	0.707729	0.485396	0.789981	-1.07197	-0.423567	0.648406	0.878703	0.852062	0.825958	0.953465
Alishewanella agri	0.944606	0.725619	0.87269	0.916606	-1.6794	-1.18142	0.497979	0.97217	0.864915	0.98004	0.998575
Alishewanella jeotgali	0.696339	0.469618	0.720835	0.50655	-1.15603	-0.411543	0.744491	0.828817	0.693336	0.922287	0.831432
Alishewanella sp. HH-ZS	0.429998	0.365305	0.211319	0.77921	-0.61879	-0.358676	0.260114	0.66603	0.610657	0.742891	0.949321
Alishewanella sp. WH16-1	0.0487823	0.667842	0.0355092	0.0341802	-0.943612	0.640987	1.5846	0.307882	0.82215	0.404436	0.282121
Alistipes finegoldii	0.00605114	0.187862	0.0449911	0.00193767	-0.283144	1.29355	1.5767	0.096471	0.54349	0.454345	0.053332
Alistipes ihumii	0.0026828	0.0562834	0.136826	0.000547168	-0.376827	1.50986	1.88668	0.0604641	0.405172	0.673514	0.0266252
Alistipes indistinctus	0.00584456	0.00741396	0.963677	0.00427174	-0.480004	0.618031	1.09803	0.09461	0.220422	0.996528	0.0843452
Alistipes inops	0.507142	0.355685	0.374469	0.980027	1.00616	0.596564	-0.409595	0.721888	0.601934	0.752594	1
Alistipes obesi	0.00369299	0.0032419	0.933976	0.00472091	-0.219396	0.159609	0.379005	0.0723949	0.170971	0.992587	0.0888049
Alistipes onderdonkii	0.528868	0.439441	0.915106	0.252468	0.200311	-0.280953	-0.481264	0.737281	0.670442	0.992304	0.702795
Alistipes putredinis	0.00236179	0.023165	0.323801	0.000360991	-0.30817	1.00351	1.31168	0.0564816	0.318374	0.742891	0.0209861
Alistipes senegalensis	0.145296	0.0644276	0.564057	0.164894	-0.0427419	-0.55534	-0.512598	0.49992	0.421295	0.862512	0.59959
Alistipes shahii	0.107725	0.307861	0.172579	0.0483161	-1.25906	0.0173602	1.27642	0.448859	0.600044	0.710448	0.34173
Alistipes sp. AF14-19	0.00634473	0.0102282	0.335822	0.00567319	-0.00482254	1.30574	1.31056	0.0989661	0.245845	0.742891	0.0987053
Alistipes sp. AF17-16	0.361319	0.880588	0.146284	0.330009	-1.05478	-0.238542	0.816235	0.645076	0.956019	0.685037	0.702795
Alistipes sp. AF48-12	0.0240618	0.139665	0.162492	0.00793222	-0.857945	1.16676	2.02471	0.208933	0.520666	0.710448	0.119077
Alistipes sp. AL-1	0.621259	0.987896	0.392925	0.408981	-0.650517	-0.463776	0.186741	0.780074	0.999648	0.766607	0.760843
Alistipes sp. AM16-43	0.796342	0.547909	0.918247	0.583194	1.05448	0.401657	-0.652827	0.884944	0.748389	0.992587	0.867364
Alistipes sp. An116	0.353959	0.730158	0.410012	0.123361	0.417464	1.60182	1.18435	0.645076	0.867898	0.779642	0.550791
Alistipes sp. An31A	0.183891	0.857495	0.145612	0.0861559	0.159967	0.386513	0.226546	0.542963	0.942038	0.682931	0.460162
Alistipes sp. An54	0.839026	0.621456	0.614061	0.967739	-0.811874	-0.198296	0.613578	0.907786	0.793778	0.884586	1
Alistipes sp. An66	0.0309333	0.0507992	0.391058	0.0155326	-0.598861	0.358707	0.957567	0.242374	0.392118	0.7658	0.179552
Alistipes sp. CHKCI003	0.00153149	0.0240743	0.179124	0.000394104	-0.282686	0.778542	1.06123	0.0437279	0.321255	0.710448	0.022241
Alistipes sp. cv1	0.00194022	0.037616	0.0722542	0.000768402	-0.658217	1.34536	2.00358	0.0507006	0.366359	0.542864	0.0312846
Alistipes sp. HGB5	0.186264	0.296715	0.0624375	0.611812	1.06722	0.475068	-0.592151	0.546121	0.600044	0.519383	0.880574
Alistipes sp. Marseille-P2431	0.0679727	0.0419214	0.909355	0.0505214	-0.696229	-0.429149	0.26708	0.360009	0.379375	0.98984	0.348568
Alistipes sp. Marseille-P5061	0.727118	0.405579	0.813897	0.671464	-1.34607	-0.420846	0.925223	0.84715	0.642404	0.95916	0.9059
Alistipes sp. Marseille-P5997	0.124298	0.988122	0.052855	0.112865	0.675673	1.28189	0.606221	0.475604	0.999648	0.482297	0.527852
Alistipes sp. ZOR0009	0.00662574	0.321606	0.0795506	0.000801675	-0.0580224	0.937642	0.995664	0.10187	0.600044	0.565355	0.0319465
Alistipes timonensis	0.00191242	0.00339671	0.54371	0.00180327	-0.76389	-0.111861	0.652029	0.0501718	0.173594	0.854157	0.0516364
Aliterella atlantica	0.38561	0.211301	0.987889	0.263829	-0.839002	-0.270679	0.568323	0.645076	0.566394	0.998747	0.702795
Alkalibacillus haloalkaliphilus	0.358216	0.358914	0.528724	0.177323	0.0388823	-0.300544	-0.339426	0.645076	0.604547	0.85007	0.613897
Alkalibacter saccharofermentans	0.846892	0.728073	0.571871	0.860605	-0.295943	0.108594	0.404537	0.911838	0.865847	0.867435	0.980088
Alkalibacterium gilvum	0.486679	0.5009	0.589966	0.237508	-0.0803238	-0.426165	-0.345841	0.708077	0.718248	0.87558	0.702795
Alkalibacterium olivapovliticus	0.261569	0.135155	0.199585	0.885764	-0.519908	-0.491465	0.0284429	0.625126	0.514347	0.73123	0.988751
Alkalibacterium pelagium	0.518607	0.477442	0.236381	0.860608	-1.06278	0.273585	1.33636	0.729951	0.699279	0.742891	0.980088
Alkalibacterium putridalgicola	0.435961	0.59433	0.61109	0.157711	0.463501	-0.0524513	-0.515952	0.670784	0.776995	0.882638	0.597573
Alkalibacterium sp. 20	0.111272	0.159908	0.93346	0.0287249	-0.219986	0.257385	0.477371	0.455845	0.529808	0.992587	0.253485
Alkalibacterium sp. AK22	0.292665	0.888187	0.121544	0.263674	0.0143234	-1.05237	-1.06669	0.645076	0.959656	0.656274	0.702795
Alkalibacterium subtropicum	0.566415	0.482261	0.757434	0.295766	2.47632	-2.57763	-5.05395	0.763147	0.703734	0.939069	0.702795
Alkalibacterium thalassium	0.309296	0.162019	0.767218	0.234073	-2.81993	0.575836	3.39577	0.645076	0.529808	0.941973	0.702795
Alkalibaculum bacchi	0.380135	0.173526	0.605779	0.404913	-0.539552	-0.212358	0.327195	0.645076	0.529808	0.879191	0.756638
Alkalicoccus saliphilus	0.030624	0.0107178	0.521639	0.0673388	-0.850694	-0.992946	-0.142252	0.241584	0.249058	0.845537	0.412956
Alkaliflexus imshenetskii	0.44835	0.238569	0.67081	0.379965	-0.461007	-0.412998	0.0480093	0.680924	0.593124	0.900128	0.733907
Alkalilimnicola ehrlichii	0.457343	0.941038	0.239426	0.334158	-1.1003	-1.27666	-0.17636	0.687039	0.986567	0.742891	0.702795
Alkalimonas amylolytica	0.28375	0.236607	0.147125	0.672232	-1.12963	-0.683772	0.445858	0.645076	0.589691	0.68547	0.9059
Alkaliphilus metalliredigens	0.11248	0.0376729	0.312761	0.306957	-0.650067	-0.314845	0.335222	0.457378	0.366359	0.742891	0.702795
Alkaliphilus oremlandii	0.382707	0.185516	0.624258	0.369933	-0.42836	-0.198678	0.229681	0.645076	0.54027	0.88746	0.726989
Alkaliphilus peptidifermentans	0.527773	0.296976	0.957629	0.375656	-0.227199	-0.273338	-0.0461388	0.736405	0.600044	0.996453	0.730941
Alkaliphilus transvaalensis	0.48868	0.260884	0.416728	0.695734	-0.313379	0.00016823	0.313547	0.709029	0.600044	0.782866	0.915947
Alkalispirillum mobile	0.842161	0.505487	0.891323	0.749491	-1.55976	-0.102488	1.45727	0.909582	0.718511	0.984862	0.936928
Alkalispirochaeta alkalica	0.290128	0.232152	0.131432	0.960298	-1.43172	-0.881367	0.550357	0.645076	0.586798	0.673514	1
Alkalispirochaeta americana	0.668381	0.382645	0.825785	0.54931	-0.567566	0.0569113	0.624477	0.810196	0.622326	0.965451	0.85647
Alkalispirochaeta odontotermitis	0.0631535	0.023551	0.251707	0.196012	-2.8104	-1.45354	1.35686	0.346617	0.320357	0.742891	0.645848
Alkalispirochaeta sphaeroplastigenens	0.501478	0.568106	0.43422	0.287523	-1.19582	-1.42832	-0.232492	0.717799	0.761449	0.794555	0.702795
Alkalitalea saponilacus	0.0477815	0.34377	0.221722	0.00884783	-0.381765	0.209149	0.590914	0.304435	0.600044	0.742891	0.126913
Alkanindiges illinoisensis	0.131845	0.199658	0.403771	0.0544131	-0.401626	-0.312141	0.0894853	0.480888	0.556166	0.773224	0.365561
Alkanindiges sp. H1	0.846827	0.52471	0.850645	0.829378	0.114787	0.215958	0.101171	0.911838	0.732558	0.973412	0.968318
Allisonella histaminiformans	0.722449	0.515004	0.843556	0.482428	-2.58849	-0.262466	2.32602	0.844149	0.725635	0.971398	0.815297
Alloactinosynnema album	0.257889	0.227965	0.114409	0.880414	-1.60349	-1.03696	0.566532	0.621457	0.581316	0.640976	0.986103
Alloactinosynnema iranicum	0.220405	0.215735	0.0890991	0.898385	-1.33969	-1.00099	0.338705	0.584037	0.571136	0.59561	0.993441
Alloactinosynnema sp. L-07	0.16907	0.0663531	0.186625	0.78611	-1.54509	-1.14614	0.398943	0.519934	0.426429	0.71277	0.952469
Allobaculum stercoricanis	0.4189	0.744843	0.213231	0.338184	0.282039	-0.144086	-0.426125	0.657751	0.876093	0.742891	0.702795
Allochromatium vinosum	0.0361801	0.0114166	0.301943	0.131415	-1.99949	-0.82656	1.17293	0.263241	0.255529	0.742891	0.569232
Allochromatium warmingii	0.435147	0.290124	0.957627	0.247114	-0.822078	-0.0985427	0.723535	0.670226	0.600044	0.996453	0.702795
Allofrancisella guangzhouensis	0.940332	0.847481	0.855461	0.689744	-0.360067	-0.347184	0.0128822	0.969456	0.935009	0.975879	0.913997
Allofustis seminis	0.706274	0.678702	0.408072	0.69572	-0.153082	-1.33807	-1.18499	0.834549	0.830441	0.777508	0.915947
Alloiococcus otitis	0.972884	0.899937	0.843565	0.866892	0.280998	0.298604	0.0176059	0.988174	0.966635	0.971398	0.981963
Allokutzneria albata	0.155706	0.131332	0.079555	0.779979	-1.55972	-1.62338	-0.0636615	0.501791	0.509441	0.565355	0.949321
Allokutzneria sp. NRRL B-24872	0.142996	0.264034	0.0427094	0.538837	-1.16097	-1.24914	-0.0881715	0.49749	0.600044	0.443733	0.851224
Allonocardiopsis opalescens	0.0917407	0.25778	0.0227894	0.438811	-1.61617	-2.00555	-0.389386	0.415767	0.600044	0.324664	0.783376
Alloprevotella rava	0.11219	0.0337062	0.634975	0.189386	-1.15058	0.802508	1.95308	0.457378	0.354428	0.888178	0.635436
Alloprevotella sp. E39	0.000899256	0.0255015	0.119723	0.000219576	0.209758	2.52939	2.31963	0.0310093	0.326036	0.653975	0.0159466
Alloprevotella sp. OH1205_COT-284	0.00357979	0.0526399	0.194329	0.000693672	0.432039	4.13152	3.69948	0.0714782	0.397589	0.725075	0.0295919
Alloprevotella tannerae	0.00174538	0.00215013	0.551509	0.00154894	0.0887054	3.07441	2.9857	0.0471701	0.149752	0.856624	0.0470598
Allosalinactinospora lopnorensis	0.539997	0.325244	0.366426	0.987264	-1.23997	-0.743264	0.496706	0.744418	0.600044	0.747457	1
Alloscardovia criceti	0.151231	0.519425	0.0618501	0.193013	-0.499486	-1.41366	-0.914171	0.501791	0.729386	0.516979	0.641079
Alloscardovia macacae	0.0488739	0.566633	0.00936292	0.149578	-0.475778	-1.2826	-0.806822	0.307979	0.760132	0.198116	0.592179
Alloscardovia omnicolens	0.0526509	0.137099	0.0198236	0.292095	-1.65126	-4.57154	-2.92027	0.320587	0.517522	0.300906	0.702795
Alloscardovia sp. HMSC034E08	0.0222808	0.103288	0.00558752	0.350375	-1.49829	-3.67124	-2.17295	0.200076	0.473371	0.147504	0.709125
alpha proteobacterium AAP38	0.669944	0.351363	0.768926	0.649139	-1.39714	-1.07887	0.318278	0.811156	0.600044	0.943072	0.895509
alpha proteobacterium AAP81b	0.0250299	0.00864538	0.391086	0.0725216	-2.30995	-0.818885	1.49107	0.213902	0.233639	0.7658	0.427694
alpha proteobacterium BAL199	0.213091	0.147142	0.121539	0.841843	-1.5123	-1.29148	0.22082	0.575994	0.520666	0.656274	0.973518
alpha proteobacterium HIMB114	0.0450855	0.0442351	0.698688	0.0249079	-0.971336	0.169699	1.14103	0.29509	0.384459	0.911541	0.23271
alpha proteobacterium HIMB5	0.0844266	0.031369	0.45241	0.15082	-4.03783	-0.285439	3.75239	0.400163	0.343185	0.805982	0.592179
alpha proteobacterium HIMB59	0.239814	0.0931497	0.346606	0.502582	-0.999013	-1.13752	-0.138505	0.605382	0.458904	0.742891	0.827903
alpha proteobacterium IMCC14465	0.14734	0.36631	0.204612	0.06781	-1.50332	0.151815	1.65514	0.501791	0.610657	0.736356	0.414121
alpha proteobacterium L41A	0.341308	0.835745	0.164833	0.270277	-1.56625	-1.80827	-0.242023	0.645076	0.928458	0.710448	0.702795
alpha proteobacterium LLX12A	0.949688	0.751716	0.850405	0.939018	-2.14178	-2.79697	-0.655192	0.974736	0.880199	0.973412	1
alpha proteobacterium Mf 1.05b.01	0.103459	0.0472828	0.110863	0.713474	-1.84101	-1.77724	0.0637745	0.440419	0.388422	0.631533	0.922217
alpha proteobacterium Q-1	0.473358	0.222245	0.521639	0.609371	-1.23885	-1.21091	0.0279338	0.698999	0.574778	0.845537	0.878888
alpha proteobacterium U9-1i	0.600648	0.411631	0.37046	0.993632	-1.449	-1.09812	0.350876	0.776551	0.647079	0.750586	1
Alphaproteobacteria bacterium WS11	0.249124	0.118577	0.236401	0.64915	-1.78451	-1.21947	0.565037	0.615358	0.491629	0.742891	0.895509
Alsobacter sp. SH9	0.35316	0.173532	0.30554	0.733433	-1.86099	-1.35686	0.504133	0.645076	0.529808	0.742891	0.93217
Altererythrobacter atlanticus	0.175962	0.142598	0.0862444	0.993631	-1.6491	-1.27918	0.369916	0.531865	0.520666	0.587934	1
Altererythrobacter dongtanensis	0.582039	0.607137	0.261313	0.781647	-1.40969	-1.5506	-0.140916	0.768552	0.786641	0.742891	0.95006
Altererythrobacter epoxidivorans	0.666115	0.711197	0.35053	0.671871	-1.39809	-1.80948	-0.411388	0.808767	0.854199	0.742891	0.9059
Altererythrobacter flavus	0.376979	0.904698	0.183066	0.168533	-2.38723	0.421534	2.80876	0.645076	0.967129	0.710448	0.59959
Altererythrobacter ishigakiensis	0.998669	0.911387	0.963648	0.974463	-1.18503	-0.839291	0.345742	0.999292	0.97033	0.996528	1
Altererythrobacter mangrovi	0.43248	0.744771	0.142907	0.576018	-4.24296	-1.88331	2.35964	0.667869	0.876093	0.680095	0.864865
Altererythrobacter marensis	0.747156	0.419902	0.637949	1	-2.16898	-1.58861	0.580376	0.857051	0.65396	0.888178	1
Altererythrobacter namhicola	0.538954	0.242551	0.571871	0.737458	-1.44474	-1.06689	0.377842	0.744036	0.59548	0.867435	0.933123
Altererythrobacter rigui	0.291291	0.164369	0.206637	0.823161	-1.32147	-1.46704	-0.145568	0.645076	0.529808	0.739679	0.965535
Altererythrobacter sp. AY-3R	0.673017	0.905792	0.395292	0.512748	-0.390053	-0.823579	-0.433526	0.813196	0.967129	0.766607	0.834743
Altererythrobacter sp. B11	0.145882	0.053549	0.796365	0.169818	-1.68061	-1.27312	0.407487	0.500146	0.399637	0.953202	0.601211
Altererythrobacter sp. BPTF-M16	0.392185	0.362816	0.16255	0.942731	-1.07966	-0.932201	0.147454	0.645076	0.607577	0.710448	1
Altererythrobacter sp. Ery1	0.206428	0.0975414	0.19174	0.707565	-1.71937	-1.06859	0.650775	0.569535	0.463796	0.719091	0.919695
Altererythrobacter sp. Ery12	0.263692	0.964544	0.116161	0.218606	-1.64308	-2.02762	-0.384549	0.627091	0.987927	0.64522	0.681623
Altererythrobacter sp. FM1	0.289612	0.483022	0.117609	0.409917	0.546152	1.21235	0.6662	0.645076	0.704543	0.649654	0.760843
Altererythrobacter sp. HME9302	0.70348	0.711305	0.616417	0.420033	-0.519183	-1.08307	-0.563887	0.832962	0.854199	0.884586	0.769039
Altererythrobacter sp. HN-Y73	0.57758	0.534346	0.300853	0.719432	-1.4927	-1.59028	-0.097579	0.765732	0.738946	0.742891	0.924881
Altererythrobacter sp. MH-B5	0.726335	0.428463	0.637939	0.792136	-1.66096	-1.50443	0.156531	0.846862	0.661261	0.888178	0.953465
Altererythrobacter sp. NS1	0.471486	0.970499	0.190657	0.441766	-1.44882	-2.00492	-0.5561	0.697715	0.991349	0.718916	0.787591
Altererythrobacter sp. Root672	0.419205	0.208586	0.951583	0.318441	-1.09713	-0.493629	0.603502	0.657862	0.564262	0.9951	0.702795
Altererythrobacter sp. ZODW24	0.212222	0.151121	0.11614	0.968156	-1.78344	-0.813299	0.970141	0.574554	0.525675	0.64522	1
Altererythrobacter troitsensis	0.437647	0.4287	0.199604	0.70756	-1.3107	-1.46924	-0.158535	0.672397	0.661261	0.73123	0.919695
Altererythrobacter xiamenensis	0.460003	0.203288	0.564034	0.581825	-1.26495	-0.800994	0.463959	0.689064	0.558779	0.862512	0.865854
Altererythrobacter xinjiangensis	0.826547	0.510298	0.790514	0.829367	-1.45414	-0.984476	0.469665	0.901892	0.7223	0.950629	0.968318
Alteribacillus bidgolensis	0.361591	0.317042	NA	0.343377	-0.460332	0	0.460332	0.645076	0.600044	NA	0.702795
Alteribacillus iranensis	0.152935	0.173532	0.574351	0.0640301	-0.411445	0.502845	0.914289	0.501791	0.529808	0.8675	0.401749
Alteribacillus persepolensis	0.191735	0.233677	0.475552	0.0832674	-0.0586772	-0.270245	-0.211567	0.553516	0.586798	0.821881	0.453451
Alternaria alternata	0.160601	0.283497	0.399518	0.0574871	-0.480002	-0.0507832	0.429219	0.509425	0.600044	0.770091	0.378022
Alteromonadaceae bacterium 2052S.S.stab0a.01	0.75397	0.450588	0.704323	0.755594	-0.635457	-0.955418	-0.319961	0.861115	0.678406	0.913852	0.939483
Alteromonadaceae bacterium ALS 81	0.125946	0.0834768	0.0821897	0.829372	-0.881059	-1.81423	-0.933168	0.475926	0.453058	0.574017	0.968318
Alteromonadaceae bacterium Bs31	0.377771	0.149194	0.670815	0.443523	-0.938603	-0.891645	0.0469574	0.645076	0.522576	0.900128	0.788219
Alteromonadaceae bacterium XY-R5	0.971067	0.964593	0.761438	0.968149	-0.187285	-0.599248	-0.411964	0.9874	0.987927	0.940015	1
Alteromonadales bacterium alter-6D02	0.825865	0.917525	0.659785	0.549401	1.27612	0.880104	-0.396017	0.901537	0.973558	0.896183	0.85647
Alteromonadales bacterium BS08	0.849429	0.625419	0.933464	0.632018	0.624045	0.478616	-0.145429	0.91341	0.795711	0.992587	0.888448
Alteromonadales bacterium TW-7	0.369647	0.896598	0.204975	0.250704	0.803585	0.388339	-0.415246	0.645076	0.964681	0.736356	0.702795
Alteromonas abrolhosensis	0.608689	0.46574	0.808544	0.337249	-1.22062	-0.667789	0.552831	0.777634	0.691243	0.957137	0.702795
Alteromonas addita	0.67719	0.906235	0.38356	0.533754	-1.74645	-0.21393	1.53252	0.815514	0.967556	0.75977	0.848282
Alteromonas aestuariivivens	0.249289	0.173036	1	0.131215	-0.617286	-0.205573	0.411713	0.615518	0.529808	1	0.569232
Alteromonas australica	0.519001	0.351128	0.32378	0.786073	-0.701483	-0.806125	-0.104642	0.730097	0.600044	0.742891	0.952469
Alteromonas confluentis	0.57463	0.382652	0.813977	0.358618	-0.691913	-0.649463	0.0424494	0.765088	0.622326	0.95916	0.716206
Alteromonas facilis	0.406954	0.789793	0.233417	0.27044	-0.420257	-0.697849	-0.277592	0.649942	0.902282	0.742891	0.702795
Alteromonas flava	0.252589	0.251551	0.648786	0.108459	-0.523806	-0.0758383	0.447968	0.617543	0.600044	0.892788	0.518102
Alteromonas gracilis	0.880075	0.951611	0.788031	0.552707	0.00358485	0.845812	0.842227	0.932515	0.987927	0.950629	0.858914
Alteromonas indica	0.159785	0.519631	0.349558	0.0374138	0.253938	2.1683	1.91437	0.50843	0.729386	0.742891	0.29637
Alteromonas lipolytica	0.406573	0.563933	0.35053	0.221746	-1.28148	0.145076	1.42655	0.649942	0.758401	0.742891	0.686914
Alteromonas macleodii	0.22639	0.0821741	0.358419	0.497502	-1.04456	-0.558412	0.486144	0.589576	0.451648	0.742891	0.825847
Alteromonas marina	0.572775	0.395573	0.352628	0.823591	-0.0961977	-0.382226	-0.286028	0.765088	0.633086	0.742891	0.965896
Alteromonas mediterranea	0.682755	0.399121	0.885334	0.538837	-0.332229	-0.152715	0.179514	0.819208	0.636401	0.983434	0.851224
Alteromonas naphthalenivorans	0.126354	0.0911512	0.926946	0.0642336	-0.157609	0.176023	0.333632	0.475926	0.456713	0.992587	0.402651
Alteromonas oceani	0.773241	0.841088	0.915274	0.313279	-0.97383	-0.34178	0.63205	0.871335	0.932328	0.992304	0.702795
Alteromonas sp. 190	0.212408	0.911557	0.10699	0.156268	-0.0541122	-0.0465075	0.00760474	0.574908	0.97033	0.624	0.597573
Alteromonas sp. 76-1	0.653066	0.811968	0.66397	0.298783	-0.591835	-0.511344	0.080491	0.800355	0.914962	0.898389	0.702795
Alteromonas sp. ALT199	0.633326	0.438172	0.837581	0.398508	-0.0371253	-0.261956	-0.224831	0.786993	0.668712	0.969774	0.750469
Alteromonas sp. BL110	0.717369	0.543511	0.721289	0.480422	-0.805826	-0.705684	0.100142	0.840998	0.744717	0.922287	0.815297
Alteromonas sp. DSM 26665	0.565454	0.922797	0.262003	0.503472	-1.17249	-0.140913	1.03157	0.762536	0.977774	0.742891	0.829143
Alteromonas sp. I10	0.761268	0.554862	0.523278	0.930576	0.424685	-1.20273	-1.62741	0.86476	0.753045	0.84571	1
Alteromonas sp. KS69	0.568819	0.333208	0.590758	0.502938	-0.34897	-0.50316	-0.15419	0.764871	0.600044	0.876642	0.828434
Alteromonas sp. KUL49	0.788087	0.859066	0.569196	0.554558	-0.296633	-0.0249992	0.271633	0.880145	0.942038	0.866073	0.858914
Alteromonas sp. Mac1	0.540088	0.970043	0.325584	0.404152	0.805669	0.92352	0.117851	0.744418	0.991349	0.742891	0.756034
Alteromonas sp. MB-3u-76	0.225236	0.639272	0.0866031	0.257426	-0.682812	0.0456809	0.728493	0.588579	0.801935	0.589575	0.702795
Alteromonas sp. RKMC-009	0.89135	0.899858	0.648801	0.74335	-1.30545	-0.611835	0.693612	0.938927	0.966635	0.892788	0.934695
Alteromonas sp. RW2A1	0.260442	0.372361	0.543214	0.0903708	-0.572707	-0.876251	-0.303544	0.62412	0.615819	0.854157	0.471293
Alteromonas sp. U0105	0.395745	0.733679	0.239426	0.257067	0.0263925	-0.100293	-0.126685	0.645076	0.869484	0.742891	0.702795
Alteromonas sp. V450	0.57555	0.812901	0.338905	0.415499	0.336334	0.687204	0.35087	0.765088	0.914962	0.742891	0.765062
Alteromonas sp. W12	0.0895278	0.0302774	0.38927	0.173388	0.635951	-1.16561	-1.80156	0.410768	0.338963	0.7658	0.608702
Alteromonas stellipolaris	0.281651	0.128189	0.643243	0.267317	-0.376984	0.208542	0.585527	0.645076	0.504916	0.891208	0.702795
Altibacter lentus	0.00683469	0.0222838	0.461536	0.0024829	-0.986628	0.242981	1.22961	0.10366	0.314658	0.811795	0.0613089
Alysiella crassa	0.125511	0.0572864	0.119723	0.892055	-1.09516	-0.981157	0.113998	0.475926	0.408055	0.653975	0.991401
Alysiella filiformis	0.30619	0.143037	0.281129	0.719449	-0.586755	-1.45767	-0.870911	0.645076	0.520666	0.742891	0.924881
Amantichitinum ursilacus	0.290229	0.203295	0.158024	0.993632	-1.88298	-1.10204	0.780942	0.645076	0.558779	0.704349	1
Aminiphilus circumscriptus	0.0627776	0.472885	0.0122538	0.221761	-1.7312	-1.90354	-0.172339	0.345758	0.695727	0.232699	0.686914
Aminipila sp. JN-39	0.746997	0.508384	0.981975	0.523144	-1.6489	0.272431	1.92133	0.856981	0.72169	0.996528	0.840965
Aminobacter aminovorans	0.517347	0.420122	0.273348	0.818369	-1.72321	-1.23646	0.486748	0.729186	0.65396	0.742891	0.963415
Aminobacter sp. AP02	0.863971	0.573927	0.922006	0.755559	-1.50198	-0.63982	0.862156	0.922921	0.765305	0.992587	0.939483
Aminobacter sp. J41	0.62616	0.310892	0.627135	0.755586	-1.69142	-0.981384	0.710035	0.782017	0.600044	0.88746	0.939483
Aminobacter sp. MSH1	0.331529	0.156629	0.370467	0.528344	-1.59056	-1.10581	0.484749	0.645076	0.529808	0.750586	0.844021
Aminobacter sp. Root100	0.531656	0.321553	0.358419	0.961804	-1.36151	-1.09191	0.269598	0.739318	0.600044	0.742891	1
Aminobacterium colombiense	0.617858	0.332183	0.579479	0.70703	-0.200723	-0.260535	-0.0598123	0.780074	0.600044	0.870104	0.919695
Aminobacterium mobile	0.844639	0.604598	0.64337	0.968161	-0.0771958	-0.920941	-0.843746	0.910672	0.783876	0.891208	1
Aminomonas paucivorans	0.0274579	0.0296413	0.0164661	0.654881	-2.07947	-1.34316	0.736304	0.226078	0.338147	0.27081	0.898473
Ammonifex degensii	0.161279	0.106593	0.891301	0.0936692	-7.03765	-0.372799	6.66485	0.510053	0.477916	0.984862	0.47962
Ammonifex thiophilus	0.104981	0.072589	0.0676335	0.891784	-1.10235	-1.41854	-0.316196	0.443488	0.434132	0.528107	0.991401
Ammoniphilus oxalaticus	0.430075	0.988197	0.274423	0.250389	1.01558	-0.0263202	-1.0419	0.666034	0.999648	0.742891	0.702795
Ammoniphilus sp. CFH 90114	0.853074	0.670157	0.600484	0.987264	0.232466	-1.68106	-1.91353	0.915608	0.824278	0.879191	1
Amnibacterium sp. DD4a	0.243783	0.10687	0.245543	0.69572	-1.57869	-1.31815	0.260537	0.61003	0.477916	0.742891	0.915947
Amnibacterium sp. M8JJ-5	0.229081	0.166625	0.121544	0.892923	-1.37667	-1.17392	0.202753	0.592805	0.529808	0.656274	0.991572
Amorphotheca resinae	0.00220261	0.0734644	0.058776	0.000471486	-1.0431	0.806029	1.84913	0.0546262	0.434132	0.503785	0.0243695
Amorphus coralli	0.392967	0.185492	0.38688	0.64915	-1.59966	-1.01645	0.583213	0.645076	0.54027	0.761976	0.895509
Amphibacillus jilinensis	0.118287	0.0411957	0.281115	0.34217	0.347388	0.482581	0.135194	0.463581	0.376399	0.742891	0.702795
Amphibacillus marinus	0.850186	0.662532	0.632522	0.810755	-0.0574624	-0.655726	-0.598264	0.913951	0.818837	0.88746	0.960635
Amphibacillus sediminis	0.254729	0.105257	0.808103	0.247137	0.189271	-0.00326525	-0.192536	0.619019	0.475477	0.957074	0.702795
Amphibacillus xylanus	0.550258	0.264028	0.494554	0.866887	0.271945	0.18197	-0.0899751	0.751741	0.600044	0.831486	0.981963
Amphiplicatus metriothermophilus	0.292273	0.192939	0.169486	0.930036	-1.78125	-0.924836	0.856418	0.645076	0.549113	0.710448	1
Amphritea atlantica	0.349795	0.711493	0.421089	0.119592	-0.536414	-0.0148611	0.521553	0.645076	0.854199	0.784851	0.544196
Amphritea balenae	0.731014	0.449838	0.676312	0.689744	-0.845762	0.0585264	0.904288	0.849211	0.678406	0.902309	0.913997
Amphritea japonica	0.0539127	0.153313	0.0102664	0.648964	0.698164	1.16778	0.469615	0.323976	0.527877	0.209806	0.895509
Amphritea sp. MCCC 1K03512	0.390066	0.17823	0.621728	0.406445	-1.18796	-0.201745	0.986214	0.645076	0.531966	0.886486	0.757215
Amycolatopsis alba	0.567936	0.382758	0.35321	0.949087	-1.15744	-0.688702	0.468733	0.764239	0.622326	0.742891	1
Amycolatopsis albispora	0.447907	0.276915	0.284538	0.949089	-1.30041	-0.92348	0.376934	0.680467	0.600044	0.742891	1
Amycolatopsis antarctica	0.525459	0.48689	0.253865	0.773858	-1.54104	-0.901084	0.639952	0.734646	0.706766	0.742891	0.946783
Amycolatopsis australiensis	0.329727	0.559001	0.140906	0.384319	-1.31343	-1.30566	0.00777134	0.645076	0.754857	0.674069	0.738059
Amycolatopsis azurea	0.0607787	0.0312407	0.102719	0.310759	-1.71826	-0.982135	0.736125	0.340787	0.343185	0.612514	0.702795
Amycolatopsis balhimycina	0.343928	0.175869	0.271097	0.816955	-1.39871	-0.92819	0.470521	0.645076	0.529808	0.742891	0.962739
Amycolatopsis benzoatilytica	0.398995	0.584143	0.155807	0.528344	-1.15988	-1.35552	-0.195634	0.645076	0.770133	0.701541	0.844021
Amycolatopsis circi	0.211531	0.71147	0.0629439	0.303201	-1.50764	-1.49234	0.0152973	0.574257	0.854199	0.519383	0.702795
Amycolatopsis coloradensis	0.200729	0.300436	0.0604873	0.678106	-1.72639	-1.22324	0.503148	0.563143	0.600044	0.513233	0.908307
Amycolatopsis decaplanina	0.076615	0.127487	0.0253867	0.603851	-1.67482	-1.91187	-0.237051	0.382577	0.503709	0.344228	0.875491
Amycolatopsis eurytherma	0.923698	0.917108	0.93346	0.569908	-1.6037	-1.11549	0.48821	0.958835	0.973558	0.992587	0.864427
Amycolatopsis halophila	0.11871	0.251611	0.0277281	0.651594	-1.70424	-0.991484	0.71276	0.464346	0.600044	0.359242	0.89744
Amycolatopsis japonica	0.471494	0.841355	0.267232	0.320082	-1.04939	-0.0655673	0.983826	0.697715	0.932328	0.742891	0.702795
Amycolatopsis jejuensis	0.393021	0.689585	0.16255	0.423108	-1.2289	-2.99868	-1.76978	0.645076	0.838218	0.710448	0.773253
Amycolatopsis kentuckyensis	0.324017	0.250595	0.162556	0.930039	-1.51924	-1.16201	0.357236	0.645076	0.600044	0.710448	1
Amycolatopsis keratiniphila	0.101234	0.0710898	0.0640379	0.974531	-1.78247	-0.925342	0.857125	0.436741	0.433068	0.523929	1
Amycolatopsis lexingtonensis	0.583813	0.293584	0.513934	0.854346	-1.44554	-0.995118	0.450423	0.769378	0.600044	0.840899	0.978157
Amycolatopsis lurida	0.539387	0.300295	0.600468	0.497433	-1.4195	-0.40295	1.01655	0.744227	0.600044	0.879191	0.825847
Amycolatopsis marina	0.406136	0.19553	0.358426	0.761668	-1.64578	-1.02963	0.616152	0.649942	0.550449	0.742891	0.941727
Amycolatopsis mediterranei	0.171403	0.059276	0.327523	0.429439	-1.72554	-0.904137	0.821399	0.524054	0.411965	0.742891	0.776548
Amycolatopsis methanolica	0.339724	0.254656	0.176668	0.885762	-1.28044	-0.777013	0.503431	0.645076	0.600044	0.710448	0.988751
Amycolatopsis nigrescens	0.291252	0.168898	0.204963	0.74349	-1.42412	-1.08829	0.335837	0.645076	0.529808	0.736356	0.934695
Amycolatopsis niigatensis	0.4322	0.824388	0.155801	0.487425	-1.47222	-1.24046	0.231756	0.667559	0.922485	0.701541	0.818866
Amycolatopsis orientalis	0.214783	0.0917081	0.221716	0.713513	-1.50586	-1.06749	0.438369	0.578317	0.456713	0.742891	0.922217
Amycolatopsis palatopharyngis	0.129179	0.407444	0.0673656	0.146321	-1.11937	-1.03316	0.0862176	0.476947	0.643504	0.526443	0.592179
Amycolatopsis pretoriensis	0.526652	0.756064	0.224599	0.560137	-1.6953	-1.25792	0.437387	0.735688	0.882572	0.742891	0.860707
Amycolatopsis regifaucium	0.152062	0.0975461	0.0980096	0.904705	-1.30589	-1.52446	-0.218569	0.501791	0.463796	0.601752	0.995785
Amycolatopsis rifamycinica	0.548809	0.424385	0.300853	0.879467	-1.50091	-1.20457	0.296338	0.750831	0.657884	0.742891	0.986092
Amycolatopsis ruanii	0.952349	0.789791	0.873346	0.835176	-1.0956	-0.78822	0.307376	0.976304	0.902282	0.98004	0.971368
Amycolatopsis rubida	0.867525	0.604034	0.767158	0.829154	-1.22339	-1.1294	0.093987	0.924996	0.783876	0.941973	0.968318
Amycolatopsis saalfeldensis	0.485328	0.293584	0.320093	0.918017	-1.30675	-0.91067	0.396085	0.707297	0.600044	0.742891	0.998575
Amycolatopsis sacchari	0.37281	0.203232	0.264521	0.961805	-1.47012	-1.14778	0.322342	0.645076	0.558779	0.742891	1
Amycolatopsis sp. 8-3EHSu	0.49243	0.310905	0.327537	0.757424	-0.995778	1.05521	2.05099	0.71157	0.600044	0.742891	0.940132
Amycolatopsis sp. AA4	0.606814	0.35038	0.980688	0.325801	0.311837	0.0123447	-0.299493	0.776551	0.600044	0.996528	0.702795
Amycolatopsis sp. ATCC 39116	0.28155	0.118607	0.331301	0.581825	-1.41111	-0.801499	0.609613	0.645076	0.491629	0.742891	0.865854
Amycolatopsis sp. BJA-103	0.49101	0.459498	0.241418	0.707556	-1.16791	-1.03478	0.13313	0.710492	0.685546	0.742891	0.919695
Amycolatopsis sp. CA-126428	0.268224	0.11515	0.370467	0.457913	-1.54397	-1.30719	0.236776	0.63109	0.488289	0.750586	0.798796
Amycolatopsis sp. CA-128772	0.451446	0.318022	0.258104	0.854348	-1.23355	-1.00966	0.223889	0.683295	0.600044	0.742891	0.978157
Amycolatopsis sp. CB00013	0.578503	0.414009	0.334852	0.968082	-1.89183	-1.00543	0.886404	0.766002	0.650434	0.742891	1
Amycolatopsis sp. GLM-1	0.310686	0.20068	0.1841	0.993632	-1.47908	-1.21882	0.260259	0.645076	0.556166	0.710568	1
Amycolatopsis sp. H5	0.000391635	0.00382795	0.551509	6.37296e-05	-1.64786	0.228281	1.87614	0.0177801	0.178072	0.856624	0.00766785
Amycolatopsis sp. KNN50.9b	0.0412924	0.531373	0.0825546	0.021939	0.675697	-1.37926	-2.05496	0.282233	0.737438	0.575687	0.218881
Amycolatopsis sp. M39	0.998067	0.982266	0.945512	1	-1.19794	-0.549486	0.648456	0.999292	0.997794	0.992587	1
Amycolatopsis sp. MJM2582	0.310999	0.279393	0.12701	0.910794	-2.27705	-1.36517	0.911889	0.645076	0.600044	0.666311	0.997481
Amycolatopsis sp. WAC 01375	0.066992	0.526893	0.0637124	0.0396273	-1.66233	-0.759919	0.902413	0.356985	0.734902	0.523929	0.304914
Amycolatopsis sp. WAC 01376	0.748683	0.667411	0.475514	0.701384	-1.02446	-0.925266	0.0991945	0.857747	0.82215	0.821881	0.917912
Amycolatopsis sp. WAC 01416	0.758103	0.555414	0.866066	0.503633	-1.24502	-1.17146	0.073559	0.86268	0.753752	0.978985	0.829239
Amycolatopsis sp. WAC 04169	0.660639	0.486678	0.395223	1	-1.20813	-0.751775	0.456358	0.805035	0.706766	0.766607	1
Amycolatopsis sp. WAC 04182	0.40995	0.394866	0.18917	0.69572	-1.34391	-1.6572	-0.313289	0.651962	0.632339	0.716207	0.915947
Amycolatopsis sp. WAC 04197	0.540474	0.276541	0.434132	0.968158	-0.920972	-1.28712	-0.366151	0.744588	0.600044	0.794555	1
Amycolatopsis sp. YIM PH 21725	0.0523381	0.0517404	0.0264324	0.949087	-1.47354	-1.78002	-0.30648	0.320193	0.395965	0.35278	1
Amycolatopsis sulphurea	0.473926	0.651818	0.466226	0.222001	-0.943729	-0.231285	0.712444	0.699389	0.811232	0.814824	0.686914
Amycolatopsis taiwanensis	0.165208	0.280196	0.0493193	0.595504	-1.44101	-1.26691	0.174098	0.51521	0.600044	0.472574	0.872036
Amycolatopsis thailandensis	0.399878	0.227965	0.957629	0.263829	-1.4274	-0.431641	0.995754	0.645945	0.581316	0.996453	0.702795
Amycolatopsis thermalba	0.663811	0.911206	0.385105	0.518261	-2.037	-1.79159	0.245405	0.807146	0.97033	0.761877	0.838874
Amycolatopsis thermoflava	0.958469	0.835808	0.886212	0.791978	-0.984341	-0.614813	0.369528	0.979755	0.928458	0.983434	0.953465
Amycolatopsis tolypomycina	0.285672	0.31445	0.116161	0.666469	-0.983172	-1.0884	-0.105228	0.645076	0.600044	0.64522	0.902515
Amycolatopsis vancoresmycina	0.122465	0.059276	0.132883	0.573692	-1.61283	-1.00935	0.603487	0.471732	0.411965	0.673514	0.864865
Amycolatopsis xylanica	0.168809	0.131326	0.0891084	0.880414	-1.6985	-1.20995	0.48855	0.519589	0.509441	0.59561	0.986103
Amylibacter cionae	0.830175	0.619615	0.885304	0.592325	-1.25076	0.0215157	1.27227	0.903536	0.792811	0.983434	0.869531
Amylibacter kogurei	0.641765	0.524399	0.335092	0.949073	-0.631824	-0.329953	0.30187	0.792492	0.732558	0.742891	1
Anabaena cylindrica	0.128474	0.0540352	0.308004	0.257052	-0.734943	-0.50819	0.226753	0.476572	0.400833	0.742891	0.702795
Anabaena sp. 4-3	0.0648883	0.0341863	0.543014	0.0648646	1.42836	0.968263	-0.460098	0.35195	0.356613	0.854157	0.404899
Anabaena sp. 90	0.454746	0.245519	0.951579	0.326245	-0.654341	-0.199696	0.454645	0.685332	0.598668	0.9951	0.702795
Anabaena sp. CA = ATCC 33047	0.959407	0.892378	0.848512	0.801994	-0.280814	-0.0415237	0.23929	0.980436	0.962859	0.973412	0.958145
Anabaena sp. PCC 7108	0.188866	0.120353	0.123371	0.743478	-0.466448	-3.14745	-2.68101	0.549823	0.49317	0.658753	0.934695
Anabaena sp. WA102	0.101297	0.12026	0.434119	0.0504542	-0.985082	-0.439596	0.545487	0.436765	0.49317	0.794555	0.348568
Anabaenopsis circularis	0.631867	0.795495	0.452291	0.392181	-0.261985	-0.9834	-0.721415	0.786069	0.90592	0.805982	0.744913
Anaeroarcus burkinensis	0.56308	0.502899	0.626853	0.311713	-0.358792	-0.249934	0.108859	0.76075	0.718511	0.88746	0.702795
Anaerobacillus alkalidiazotrophicus	0.167321	0.0554066	0.428336	0.338184	-0.478705	-0.2022	0.276505	0.518004	0.403632	0.79023	0.702795
Anaerobacillus alkalilacustris	0.322204	0.139053	0.428336	0.492457	-0.484678	-0.479906	0.00477276	0.645076	0.51994	0.79023	0.822591
Anaerobacillus arseniciselenatis	0.0844541	0.225125	0.17913	0.0410304	-2.60602	0.0528748	2.6589	0.400163	0.578127	0.710448	0.311646
Anaerobacillus isosaccharinicus	0.45782	0.67332	0.28006	0.321056	0.347507	0.123442	-0.224065	0.687057	0.82649	0.742891	0.702795
Anaerobacillus macyae	0.351472	0.260891	0.749892	0.187865	-0.449758	-0.183083	0.266675	0.645076	0.600044	0.935751	0.631369
Anaerobacterium chartisolvens	0.329763	0.353988	0.149284	0.587315	0.350262	0.230588	-0.119675	0.645076	0.601934	0.688107	0.868458
anaerobic bacterium MO-CFX2	0.725121	0.393639	0.768926	0.737462	-1.56395	-0.698661	0.865291	0.846058	0.632282	0.943072	0.933123
Anaerobiospirillum succiniciproducens	0.486461	0.964602	0.330114	0.274191	0.64412	-0.851044	-1.49516	0.707967	0.987927	0.742891	0.702795
Anaerobiospirillum thomasii	0.699119	0.524693	0.726987	0.434099	-0.214978	-0.734389	-0.519411	0.830678	0.732558	0.924957	0.780624
Anaerobium acetethylicum	0.259847	0.351363	0.103031	0.517963	0.140411	0.0238085	-0.116602	0.623532	0.600044	0.613036	0.838673
Anaerobranca californiensis	0.0687405	0.203282	0.261313	0.0234063	-0.365209	0.138181	0.503391	0.361951	0.558779	0.742891	0.226083
Anaerobranca gottschalkii	0.430771	0.310912	0.251769	0.72545	-0.212838	-1.2725	-1.05966	0.666578	0.600044	0.742891	0.927962
Anaerococcus hydrogenalis	0.513929	0.227959	0.698688	0.560131	-0.0779117	-0.11532	-0.0374084	0.726833	0.581316	0.911541	0.860707
Anaerococcus lactolyticus	0.11161	0.254682	0.0434892	0.298252	-0.127545	-0.298325	-0.17078	0.456577	0.600044	0.447716	0.702795
Anaerococcus mediterraneensis	0.200244	0.111778	0.16142	0.643418	-0.581691	-0.860318	-0.278627	0.562843	0.484712	0.710448	0.893514
Anaerococcus nagyae	0.38598	0.216749	0.267806	0.830701	-1.05023	-1.1176	-0.0673678	0.645076	0.571136	0.742891	0.969125
Anaerococcus obesiensis	0.814494	0.988197	0.558923	0.609429	0.218158	0.245823	0.0276658	0.895449	0.999648	0.859755	0.878888
Anaerococcus octavius	0.252283	0.270432	0.0936405	0.843075	-0.466868	-0.85541	-0.388542	0.617443	0.600044	0.601752	0.974242
Anaerococcus pacaensis	0.324072	0.146857	0.139779	0.985622	-1.81528	-0.846271	0.969011	0.645076	0.520666	0.673514	1
Anaerococcus prevotii	0.225788	0.14509	0.138863	0.843075	-0.735527	-1.54972	-0.81419	0.588979	0.520666	0.673514	0.974242
Anaerococcus provencensis	0.183014	0.399108	0.102714	0.185197	0.0920366	-0.527542	-0.619579	0.541384	0.636401	0.612514	0.626779
Anaerococcus rubeinfantis	0.31872	0.190459	0.564045	0.237485	-0.333976	-0.159683	0.174293	0.645076	0.546163	0.862512	0.702795
Anaerococcus senegalensis	0.805766	0.52471	0.74415	0.74347	0.00258881	-0.461632	-0.46422	0.889821	0.732558	0.933397	0.934695
Anaerococcus sp. HMSC065G05	0.889206	0.772979	0.605774	0.993632	0.188941	-0.0785987	-0.26754	0.937746	0.893724	0.879191	1
Anaerococcus sp. HMSC068A02	0.209059	0.0821571	0.489701	0.299304	-0.52896	-0.0847743	0.444185	0.571476	0.451648	0.828916	0.702795
Anaerococcus sp. HMSC075B03	0.143896	0.870346	0.0819392	0.0983102	0.194142	-0.619172	-0.813314	0.497805	0.949208	0.574017	0.492615
Anaerococcus sp. Marseille-P2143	0.230264	0.351349	0.104323	0.362874	-0.0899308	-0.57048	-0.480549	0.594455	0.600044	0.616591	0.719591
Anaerococcus sp. Marseille-P3557	0.804	0.744839	0.51884	0.743486	-0.471901	-0.429926	0.0419747	0.889154	0.876093	0.843106	0.934695
Anaerococcus sp. Marseille-P3625	0.480711	0.894086	0.25809	0.350391	-0.339203	-0.403457	-0.0642542	0.704424	0.962859	0.742891	0.709125
Anaerococcus sp. Marseille-P3915	0.00534213	0.0324538	0.0017479	0.231228	0.647355	0.234748	-0.412607	0.0904278	0.349781	0.0693841	0.699003
Anaerococcus sp. SB3	0.278902	0.111733	0.558935	0.354516	-0.686149	-0.177233	0.508916	0.642042	0.484712	0.859755	0.71254
Anaerococcus tetradius	0.216128	0.929272	0.112657	0.154179	-0.557597	-0.283402	0.274194	0.579636	0.981098	0.635901	0.593169
Anaerococcus vaginalis	0.0395255	0.0889096	0.0130641	0.512802	-0.791206	-1.14052	-0.349311	0.275795	0.456713	0.24133	0.834743
Anaerocolumna aminovalerica	0.704836	0.859104	0.484993	0.467647	0.306079	-0.0315486	-0.337627	0.833651	0.942038	0.825958	0.805078
Anaerocolumna jejuensis	0.270037	0.750433	0.107607	0.274191	-0.0293116	-0.16432	-0.135009	0.632842	0.879086	0.624	0.702795
Anaerocolumna xylanovorans	0.00278657	0.524716	0.00239797	0.00449156	0.0617554	-0.766427	-0.828183	0.0618835	0.732558	0.0852991	0.0867729
Anaerofilum sp. An201	0.246292	0.135144	0.179137	0.841845	-1.87842	-1.14433	0.734087	0.612607	0.514347	0.710448	0.973518
Anaerofustis stercorihominis	0.28327	0.168904	0.184106	0.905458	-0.249603	-0.204409	0.0451947	0.645076	0.529808	0.710568	0.995889
Anaeroglobus geminatus	0.0018952	0.617459	0.0140567	0.000328652	-0.398376	3.12734	3.52572	0.0500021	0.791197	0.250369	0.0200204
Anaerolinea thermolimosa	0.99175	0.853186	0.879348	1	-0.244816	-0.10878	0.136036	0.998888	0.938724	0.980984	1
Anaerolinea thermophila	0.199995	0.0808838	0.309129	0.434107	-1.10788	-1.03226	0.0756133	0.562456	0.448119	0.742891	0.780624
Anaerolineaceae bacterium oral taxon 439	0.000216312	0.00143286	0.000253795	0.234346	-4.07555	-3.52563	0.549929	0.0125454	0.131721	0.0200606	0.702795
Anaeromassilibacillus senegalensis	0.110685	0.0369896	0.312747	0.303139	-1.29755	-0.856144	0.441401	0.454338	0.364012	0.742891	0.702795
Anaeromassilibacillus sp. An172	0.532776	0.293584	0.784665	0.41559	-0.506298	-0.0198918	0.486406	0.740111	0.600044	0.94893	0.765062
Anaeromassilibacillus sp. An200	0.0146225	0.0194217	0.00902846	0.76775	-0.787794	-0.896472	-0.108679	0.158175	0.300586	0.19476	0.944187
Anaeromassilibacillus sp. An250	0.00346845	0.00663707	0.00331126	0.388642	-1.15212	-1.73736	-0.585241	0.0701155	0.216545	0.107121	0.741986
Anaeromassilibacillus sp. Marseille-P3371	0.0148804	0.465025	0.00436407	0.050101	-2.12396	-2.53631	-0.412351	0.159811	0.690348	0.126414	0.348073
Anaeromassilibacillus sp. Marseille-P3876	0.316005	0.179924	0.466004	0.288025	0.124213	0.397963	0.27375	0.645076	0.534794	0.814824	0.702795
Anaeromassilibacillus sp. Marseille-P4683	0.0130139	0.815256	0.00947481	0.0129689	-1.15338	-0.795657	0.357725	0.148839	0.917285	0.198947	0.161279
Anaeromicrobium sediminis	0.306886	0.332573	0.553841	0.136393	-0.429959	0.1409	0.570859	0.645076	0.600044	0.856624	0.580626
Anaeromusa acidaminophila	0.418593	0.230745	0.310737	0.79171	-1.33522	-0.472767	0.86245	0.657672	0.584345	0.742891	0.953465
Anaeromyxobacter dehalogenans	0.489551	0.245532	0.643379	0.472553	-2.08786	-0.759798	1.32806	0.709682	0.598668	0.891208	0.808483
Anaeromyxobacter sp. Fw109-5	0.301785	0.120364	0.538673	0.402	-1.63267	-1.29672	0.335951	0.645076	0.49317	0.851964	0.752548
Anaeromyxobacter sp. K	0.819627	0.588804	0.611064	0.87936	-1.66095	-0.825229	0.835725	0.898088	0.774202	0.882638	0.986092
Anaeromyxobacter sp. PSR-1	0.323512	0.117389	0.485006	0.554769	-1.80624	-0.773132	1.03311	0.645076	0.491629	0.825958	0.858914
Anaerophaga thermohalophila	0.0412701	0.0491314	0.755658	0.0185479	-0.778539	0.0330258	0.811565	0.282157	0.388422	0.938335	0.199361
Anaeroplasma bactoclasticum	0.636891	0.30736	0.632532	0.816958	-0.10434	-0.149881	-0.0455407	0.789405	0.600044	0.88746	0.962739
Anaerorhabdus furcosa	0.649752	0.670157	0.391058	0.497509	0.259001	-0.0452121	-0.304213	0.798336	0.824278	0.7658	0.825847
Anaerosalibacter massiliensis	0.00623731	0.00162732	0.171886	0.0777433	-0.974036	-0.562196	0.411839	0.0980376	0.136896	0.710448	0.438419
Anaerosalibacter sp. Marseille-P3206	0.0662021	0.060283	0.885337	0.0330877	-0.67232	0.12539	0.79771	0.35472	0.411991	0.983434	0.276136
Anaerosphaera aminiphila	0.484011	0.260891	0.362384	0.923697	-0.237835	-0.269261	-0.0314261	0.706466	0.600044	0.74386	1
Anaerosphaera sp. GS7-6-2	0.679932	0.976576	0.57954	0.346265	0.192725	0.244098	0.0513729	0.817412	0.993943	0.870104	0.704477
Anaerosphaera sp. HMSC064C01	0.147315	0.491476	0.05201	0.234331	-1.23883	-0.904472	0.334354	0.501791	0.710466	0.482297	0.702795
Anaerosporobacter mobilis	0.173242	0.477663	0.0743524	0.219025	0.0879523	-0.235946	-0.323899	0.52692	0.699279	0.549903	0.681623
Anaerosporomusa subterranea	0.939013	0.929272	0.592578	0.980896	0.475495	0.316061	-0.159434	0.968605	0.981098	0.877033	1
Anaerostipes caccae	0.0581891	0.0214283	0.277762	0.169804	-0.370216	0.148849	0.519066	0.336371	0.312259	0.742891	0.601211
Anaerostipes hadrus	0.182752	0.529531	0.0696787	0.247137	-0.393204	-0.513954	-0.12075	0.54093	0.736352	0.534792	0.702795
Anaerostipes sp. 494a	0.189358	0.641224	0.0849086	0.185197	0.122992	-0.0133147	-0.136307	0.550961	0.803247	0.583079	0.626779
Anaerostipes sp. 992a	0.0504449	0.982297	0.0194047	0.0607083	0.387703	-0.302307	-0.69001	0.313496	0.997794	0.29674	0.390159
Anaerostipes sp. AF04-45	0.495366	0.248571	0.583837	0.520051	0.780728	0.497852	-0.282875	0.713169	0.600044	0.87271	0.840965
Anaerostipes sp. BG01	0.835766	0.564724	0.932328	0.664333	0.212934	-1.59568	-1.80861	0.906121	0.758807	0.992587	0.902515
Anaerotignum lactatifermentans	0.00893548	0.510351	0.00383137	0.0215262	-0.15688	-0.907162	-0.750283	0.118819	0.7223	0.116601	0.216552
Anaerotignum neopropionicum	0.0558737	0.437374	0.0215486	0.0968853	-0.0824817	-0.436825	-0.354344	0.33034	0.667831	0.315062	0.487254
Anaerotignum propionicum	0.126045	0.309821	0.0459174	0.299453	-0.058373	-0.453287	-0.394914	0.475926	0.600044	0.456964	0.702795
Anaerotignum sp. KCTC 15736	0.0637626	0.229057	0.228132	0.0200118	0.880118	-0.822134	-1.70225	0.348021	0.583557	0.742891	0.208426
Anaerotruncus colihominis	0.0180605	0.00541824	0.0919954	0.281258	-5.67846	-1.13621	4.54226	0.179391	0.200848	0.601752	0.702795
Anaerotruncus massiliensis	0.00884045	0.00548862	0.0157607	0.57629	-1.94001	-1.48178	0.458227	0.118133	0.202736	0.264015	0.864865
Anaerotruncus rubiinfantis	0.488406	0.898584	0.335833	0.282924	-1.2776	-1.74502	-0.467427	0.708868	0.966357	0.742891	0.702795
Anaerotruncus sp. 1XD22-93	0.000797199	0.0482857	0.000119195	0.0687979	-0.691655	-1.08268	-0.391022	0.0287367	0.388422	0.0122941	0.417099
Anaerotruncus sp. 22A2-44	0.327261	0.208785	0.207406	0.705914	-1.2334	-0.332342	0.901054	0.645076	0.564547	0.739679	0.919695
Anaerotruncus sp. AF02-27	0.668335	0.522884	0.39055	0.890625	-0.421861	-0.707123	-0.285262	0.810196	0.732408	0.7658	0.991401
Anaerotruncus sp. G3(2012)	0.906971	0.618872	0.938892	0.845681	0.969229	-1.14369	-2.11292	0.948663	0.792542	0.992587	0.975751
Anaerotruncus sp. Marseille-P4302	0.00248878	0.89488	0.000862305	0.00864196	-0.193385	-0.864922	-0.671537	0.0579088	0.963127	0.0448532	0.125615
Anaerovibrio lipolyticus	0.100547	0.168898	0.0311196	0.637702	-0.538795	-0.956818	-0.418023	0.434758	0.529808	0.3776	0.890339
Anaerovibrio sp. JC8	0.607206	0.36685	0.429899	0.955444	0.692495	0.259098	-0.433396	0.776767	0.610657	0.79023	1
Anaerovibrio sp. RM50	0.0773284	0.260884	0.0218965	0.310673	-0.394573	-0.762191	-0.367618	0.383412	0.600044	0.317726	0.702795
Anaerovirgula multivorans	0.47342	0.242551	0.485006	0.573692	-0.321748	-0.266252	0.055496	0.69905	0.59548	0.825958	0.864865
Anaerovorax odorimutans	0.16571	0.0526399	0.338891	0.448308	-0.455795	-0.111136	0.34466	0.515769	0.397589	0.742891	0.792142
Anaplasma centrale	0.340101	0.290316	0.633929	0.157524	-2.18407	-1.63797	0.546094	0.645076	0.600044	0.888178	0.597573
Anaplasma marginale	0.903597	0.675823	0.743112	0.954948	-0.629356	-0.491674	0.137682	0.946908	0.828833	0.933397	1
Anaplasma ovis	0.228692	0.249382	0.0989014	0.692213	0.346906	0.363164	0.0162578	0.592258	0.600044	0.606138	0.915947
Anaplasma phagocytophilum	0.510214	0.203307	0.492611	0.860614	0.329184	1.20335	0.874161	0.724262	0.558779	0.831486	0.980088
Ancylobacter aquaticus	0.399832	0.260851	0.933463	0.228118	-1.31085	-0.746958	0.563896	0.645945	0.600044	0.992587	0.695214
Ancylobacter rudongensis	0.273009	0.147086	0.963675	0.187837	-1.22358	-0.647726	0.57585	0.63547	0.520666	0.996528	0.631369
Ancylobacter sp. FA202	0.710303	0.436786	0.610529	0.732591	-0.121103	0.347357	0.46846	0.836961	0.667831	0.882638	0.931982
Ancylomarina sp. A4	0.0500367	0.0474398	0.921398	0.0254298	-0.81887	-0.042718	0.776152	0.312033	0.388422	0.992587	0.235381
Ancylomarina sp. M1P	0.0320145	0.0269948	0.879346	0.0210726	-0.822217	-0.0364329	0.785784	0.247043	0.327552	0.980984	0.214348
Ancylomarina sp. SHSM-M15	0.181479	0.116861	0.761435	0.112204	-0.881212	-0.692844	0.188369	0.5385	0.490851	0.940015	0.526575
Ancylomarina subtilis	0.0487877	0.0202375	0.744147	0.0618048	-0.881741	-0.687533	0.194208	0.307882	0.303809	0.933397	0.394639
Anderseniella sp. Alg231-50	0.712589	0.549049	0.434361	0.923692	-1.02746	-0.623386	0.404072	0.838599	0.748758	0.794555	1
Anditalea andensis	0.260939	0.27588	0.957629	0.0832877	1.4618	1.20659	-0.255215	0.624409	0.600044	0.996453	0.453451
Andreesenia angusta	0.739549	0.500864	1	0.51272	1.08864	1.43854	0.349898	0.85324	0.718248	1	0.834743
Andreprevotia chitinilytica	0.759085	0.970495	0.452397	0.615031	-1.74821	-0.773099	0.975115	0.863324	0.991349	0.805982	0.880574
Andreprevotia lacus	0.327462	0.225125	0.186625	0.85435	-1.23371	-0.952416	0.281297	0.645076	0.578127	0.71277	0.978157
Andrographis yellow vein leaf curl betasatellite	0.398776	0.35038	0.359436	NA	0.0485053	0.0485053	0	0.645076	0.600044	0.742891	NA
Aneurinibacillus aneurinilyticus	0.0484111	0.0254974	0.665273	0.0514397	-0.539687	-0.241685	0.298001	0.30713	0.326036	0.898389	0.3538
Aneurinibacillus migulanus	0.57083	0.952814	0.34662	0.379918	-0.575954	-0.474405	0.101549	0.765088	0.987927	0.742891	0.733907
Aneurinibacillus soli	0.415829	0.695046	0.186606	0.40649	-0.322041	-0.133064	0.188977	0.656376	0.842449	0.71277	0.757215
Aneurinibacillus sp. XH2	0.493918	0.963071	0.264225	0.361504	-1.84826	-0.629533	1.21872	0.712416	0.987927	0.742891	0.718787
Aneurinibacillus terranovensis	0.206115	0.248538	0.749892	0.0675773	-0.366688	-0.805139	-0.438451	0.569499	0.600044	0.935751	0.412989
Aneurinibacillus thermoaerophilus	0.580993	0.839225	0.312602	0.428523	-0.945791	-0.737866	0.207925	0.767881	0.931456	0.742891	0.776548
Aneurinibacillus tyrosinisolvens	0.0196969	0.0917171	0.509046	0.00275624	0.538523	1.31358	0.775054	0.188899	0.456713	0.839886	0.0653059
Angelakisella massiliensis	0.51147	0.318015	0.338905	0.84184	-0.304043	0.889185	1.19323	0.724946	0.600044	0.742891	0.973518
Angustibacter sp. Root456	0.093724	0.0771034	0.0524738	0.835608	-1.34754	-1.4557	-0.108157	0.42073	0.440726	0.482297	0.971368
Anoxybacillus amylolyticus	0.356454	0.784337	0.29843	0.164908	-0.796284	-0.901382	-0.105099	0.645076	0.899022	0.742891	0.59959
Anoxybacillus ayderensis	0.284152	0.134846	0.494466	0.318284	-1.66457	-0.556606	1.10797	0.645076	0.514347	0.831486	0.702795
Anoxybacillus flavithermus	0.608196	0.332579	0.951583	0.47256	-0.774315	-0.469532	0.304783	0.777483	0.600044	0.9951	0.808483
Anoxybacillus geothermalis	0.356858	0.223163	0.894178	0.214483	-1.80132	-0.554456	1.24687	0.645076	0.576502	0.986481	0.67595
Anoxybacillus gonensis	0.401723	0.373967	0.637777	0.192391	-1.18116	-0.583408	0.597751	0.647559	0.615819	0.888178	0.641079
Anoxybacillus kamchatkensis	0.998386	0.951612	1	0.928231	-0.139677	-0.152242	-0.0125654	0.999292	0.987927	1	1
Anoxybacillus mongoliensis	0.296063	0.490029	0.119446	0.408989	-0.527409	1.6968	2.22421	0.645076	0.709781	0.653975	0.760843
Anoxybacillus pushchinoensis	0.332361	0.34754	0.538679	0.155404	-0.673249	-0.27242	0.400829	0.645076	0.600044	0.851964	0.595539
Anoxybacillus sp. 103	0.786075	0.905641	0.403744	0.810653	-0.598343	-0.458939	0.139405	0.879259	0.967129	0.773224	0.960635
Anoxybacillus sp. B7M1	0.342519	NA	0.308551	0.325801	0	-0.025028	-0.025028	0.645076	NA	0.742891	0.702795
Anoxybacillus sp. BCO1	0.935958	0.963931	0.730571	0.788403	-0.320463	-0.617327	-0.296864	0.96682	0.987927	0.92843	0.953465
Anoxybacillus sp. KU2-6(11)	0.00342517	0.202433	0.0045065	0.00445438	-0.968764	0.786764	1.75553	0.0695752	0.558779	0.129475	0.0867729
Anoxybacillus sp. P3H1B	0.980747	0.981076	0.954871	0.79062	0.0185654	-1.12777	-1.14633	0.992212	0.997794	0.996453	0.953465
Anoxybacillus sp. UARK-01	0.783789	0.540211	0.585894	0.871694	0.0815811	1.01317	0.931589	0.877906	0.742535	0.873896	0.983781
Anoxybacillus suryakundensis	0.387892	0.711504	0.429906	0.146327	-0.431886	-0.0900686	0.341817	0.645076	0.854199	0.79023	0.592179
Anoxybacillus tepidamans	0.249672	0.133233	0.574357	0.213099	-1.09315	-0.555946	0.537203	0.615695	0.511043	0.8675	0.672529
Anoxybacillus thermarum	0.284999	0.153404	0.204957	0.823065	-0.399294	-1.61771	-1.21842	0.645076	0.527877	0.736356	0.965535
Anoxybacillus vitaminiphilus	0.000113769	0.0124184	0.0848995	2.09807e-05	-1.31917	0.0899516	1.40913	0.00840591	0.261563	0.583079	0.00426646
Anoxybacter fermentans	0.214272	0.171194	0.77884	0.0968853	-0.378822	0.111768	0.49059	0.577973	0.529808	0.947039	0.487254
Antarctobacter heliothermus	0.468066	0.332579	0.273348	0.810764	-1.2736	-0.943802	0.329797	0.695606	0.600044	0.742891	0.960635
Anthracocystis flocculosa	0.337741	0.244531	0.963678	0.173644	-0.586936	-0.0544708	0.532466	0.645076	0.598668	0.996528	0.608702
Antricoccus suffuscus	0.111815	0.28349	0.0305287	0.424785	-1.33115	-1.53733	-0.206174	0.457049	0.600044	0.375591	0.773933
Aphanizomenon flos-aquae	0.0880169	0.25778	0.315264	0.0254322	-0.467322	0.197873	0.665194	0.408092	0.600044	0.742891	0.235381
Aphanomyces astaci	0.142617	0.248565	0.51884	0.0426292	-0.162851	0.250905	0.413756	0.496786	0.600044	0.843106	0.318833
Aphanomyces invadans	0.123436	0.0602865	0.873363	0.105187	-0.837946	-0.505316	0.332631	0.474066	0.411991	0.98004	0.50887
Aphanothece hegewaldii	0.494985	0.283504	0.987889	0.338184	-0.689243	-0.612325	0.0769182	0.71298	0.600044	0.998747	0.702795
Aphanothece minutissima	0.0670653	0.147142	0.425471	0.0206355	-1.36552	-0.839948	0.525573	0.357224	0.520666	0.788511	0.21191
Aphanothece sacrum	0.491956	0.263031	0.867387	0.375633	0.168997	0.0680386	-0.100958	0.711129	0.600044	0.978985	0.730941
Apibacter adventoris	0.0115373	0.0158957	0.885336	0.00618896	-0.847125	-0.0160536	0.831072	0.139292	0.280982	0.983434	0.104085
Apibacter mensalis	0.00686295	0.013496	0.62714	0.0034872	-1.03918	0.0124396	1.05162	0.103758	0.270631	0.88746	0.0746984
Apibacter sp. HY039	0.121619	0.0861238	0.538697	0.0790044	-1.42388	-0.181235	1.24264	0.46994	0.456713	0.851964	0.440809
Apibacter sp. HY041	0.115638	0.150995	0.589318	0.043173	-0.711726	0.643801	1.35553	0.4592	0.525675	0.87558	0.321755
Apibacter sp. wkB309	0.114115	0.0458214	0.528706	0.157718	-0.65593	-2.87998	-2.22405	0.457378	0.388422	0.85007	0.597573
Aquabacter sp. Sn-9-2	0.569691	0.273641	0.676352	0.609487	-0.860963	-0.210344	0.650618	0.765088	0.600044	0.902309	0.878888
Aquabacterium olei	0.132984	0.0436612	0.224606	0.552259	-2.95145	-1.25812	1.69333	0.482671	0.384459	0.742891	0.858565
Aquabacterium parvum	0.130586	0.0796101	0.0966924	0.721531	-3.67085	-1.73017	1.94068	0.478991	0.446138	0.601752	0.92644
Aquabacterium sp. NJ1	0.059961	0.0178897	0.162556	0.39599	-2.81261	-1.2608	1.55181	0.33832	0.291818	0.710448	0.749055
Aquabacterium sp. SJQ9	0.0954235	0.0426955	0.171868	0.336866	-3.05345	-0.93729	2.11616	0.424741	0.382532	0.710448	0.702795
Aquabacterium sp. YIM 730274	0.072788	0.023165	0.230453	0.303194	-2.20994	-1.15014	1.0598	0.372324	0.318374	0.742891	0.702795
Aquamicrobium aerolatum	0.523844	0.227939	0.561646	0.755594	-1.55018	-0.426328	1.12385	0.733352	0.581316	0.86198	0.939483
Aquamicrobium defluvii	0.759008	0.563993	0.802228	0.517956	0.730745	1.33998	0.609235	0.863274	0.758401	0.956192	0.838673
Aquaspirillum serpens	0.427149	0.219398	0.374515	0.678076	-1.16596	-0.204392	0.961571	0.663937	0.573199	0.752594	0.908307
Aquaspirillum sp. LM1	0.0504657	0.0214319	0.0905403	0.451266	-1.68901	-0.861494	0.827517	0.313496	0.312259	0.59823	0.79509
Aquicella lusitana	0.332657	0.183072	0.242471	0.804573	-1.14254	-1.15303	-0.0104945	0.645076	0.538286	0.742891	0.958145
Aquidulcibacter paucihalophilus	0.626596	0.324874	0.831696	0.554558	-1.35233	-0.924703	0.427624	0.782209	0.600044	0.967047	0.858914
Aquifex aeolicus	0.590369	0.436314	0.861306	0.337737	0.225654	-0.381591	-0.607244	0.773933	0.667831	0.977372	0.702795
Aquiflexum balticum	0.00401362	0.028572	0.20497	0.00144978	-0.535575	0.509074	1.04465	0.0767173	0.334966	0.736356	0.0452405
Aquiflexum sp. Z0201	0.00223387	0.000850438	0.0375613	0.11402	-1.60636	-0.928097	0.678262	0.0546974	0.104149	0.41472	0.530156
Aquimarina agarilytica	0.000730077	0.01389	0.0876903	0.000338714	-0.941918	0.248205	1.19012	0.0270503	0.273383	0.5911	0.020185
Aquimarina agarivorans	0.0043359	0.0602758	0.179137	0.000899066	-0.940675	0.62396	1.56463	0.0805616	0.411991	0.710448	0.0337625
Aquimarina aggregata	0.667768	0.584101	0.82579	0.354524	0.302017	0.869544	0.567527	0.809878	0.770133	0.965451	0.71254
Aquimarina amphilecti	0.456807	0.51512	0.712012	0.177372	0.674681	0.83693	0.162249	0.68676	0.725635	0.917886	0.613897
Aquimarina atlantica	0.145542	0.0582899	0.369153	0.263829	-0.640783	-0.565702	0.0750809	0.49992	0.408881	0.750586	0.702795
Aquimarina brevivitae	0.0344286	0.0116771	0.116161	0.284837	-1.14091	-0.694506	0.446405	0.255891	0.256408	0.64522	0.702795
Aquimarina latercula	0.0026991	0.059283	0.17077	0.000294303	-0.91439	0.923145	1.83753	0.0604641	0.411965	0.710448	0.0190816
Aquimarina longa	0.165239	0.069967	0.723281	0.169818	-0.817772	-0.185751	0.632021	0.51521	0.433068	0.923383	0.601211
Aquimarina macrocephali	0.0895532	0.0620164	0.745994	0.0564468	-0.0829104	-0.0141693	0.0687411	0.410768	0.417797	0.934141	0.373619
Aquimarina megaterium	0.0841559	0.0559468	0.94596	0.0539571	-1.17463	0.0118658	1.1865	0.399572	0.405172	0.992587	0.365301
Aquimarina muelleri	0.00922473	0.00983833	0.654298	0.0076813	-0.993683	-0.338546	0.655136	0.121217	0.243064	0.896161	0.117054
Aquimarina pacifica	0.0243774	0.0264916	0.94554	0.0130561	-0.863461	-0.231249	0.632212	0.210625	0.326036	0.992587	0.161279
Aquimarina sediminis	0.406719	0.594345	0.665286	0.12542	-0.241831	0.223026	0.464857	0.649942	0.776995	0.898389	0.555318
Aquimarina sp. AD1	0.200299	0.382413	0.443276	0.0615727	-0.362465	0.260065	0.622531	0.562875	0.622326	0.80087	0.394484
Aquimarina sp. AD10	0.301138	0.168785	0.97578	0.198656	-0.743829	-1.12548	-0.38165	0.645076	0.529808	0.996528	0.650735
Aquimarina sp. Aq107	0.129355	0.0554066	0.293813	0.269544	-1.96046	-0.384148	1.57631	0.47725	0.403632	0.742891	0.702795
Aquimarina sp. Aq135	0.396169	0.178254	0.757434	0.371347	-0.0753432	0.523277	0.59862	0.645076	0.531966	0.939069	0.726989
Aquimarina sp. Aq349	0.0844744	0.085314	0.710564	0.0405625	-1.07138	0.153161	1.22454	0.400172	0.456713	0.91756	0.310137
Aquimarina sp. Aq78	0.358423	0.563993	0.45241	0.139784	-0.129637	-0.434834	-0.305197	0.645076	0.758401	0.805982	0.586343
Aquimarina sp. AU119	0.00106733	0.00136105	0.665282	0.00157384	-1.19971	-0.510981	0.688724	0.0348996	0.129859	0.898389	0.0473572
Aquimarina sp. AU474	0.435747	0.784337	0.316413	0.237485	-0.628585	0.222757	0.851343	0.67066	0.899022	0.742891	0.702795
Aquimarina sp. AU58	0.0153733	0.014954	0.903345	0.0106459	-0.801384	-0.352055	0.449329	0.163222	0.277632	0.988036	0.143307
Aquimarina sp. BL5	0.216537	0.100861	0.574357	0.223924	-0.958411	-0.0755596	0.882851	0.58018	0.467441	0.8675	0.690057
Aquimarina sp. I32.4	0.0656794	0.283497	0.322634	0.0133485	-0.104011	1.32129	1.4253	0.354084	0.600044	0.742891	0.164006
Aquimarina sp. MAR_2010_214	0.262521	0.143054	0.704323	0.196019	-0.67256	-0.298999	0.373561	0.626071	0.520666	0.913852	0.645848
Aquimarina spongiae	0.102119	0.086217	0.874327	0.0500144	-1.01083	-0.436061	0.574764	0.438054	0.456713	0.98004	0.347768
Aquimixticola soesokkakensis	0.595742	0.296909	0.755651	0.570791	-1.4826	-0.65082	0.831785	0.776551	0.600044	0.938335	0.864427
Aquimixticola sp. Bin25-node5	0.961669	0.81859	0.813988	1	-1.22195	-0.371739	0.85021	0.981639	0.919543	0.95916	1
Aquimonas voraii	0.746418	0.462321	0.784674	0.637707	-1.54399	-1.12511	0.418877	0.856628	0.688484	0.94893	0.890339
Aquincola tertiaricarbonis	0.150448	0.0540352	0.330114	0.353158	-1.94221	-0.994925	0.947283	0.501791	0.400833	0.742891	0.71254
Aquisalibacillus elongatus	0.0949087	0.0442381	0.676357	0.0984794	-0.447738	-0.34315	0.104588	0.423121	0.384459	0.902309	0.492615
Aquisalimonas asiatica	0.302893	0.589213	0.10969	0.411025	-1.20854	-1.48888	-0.280345	0.645076	0.774202	0.628779	0.760843
Aquitalea magnusonii	0.263143	0.110126	0.51884	0.334166	-1.11463	-0.366224	0.748402	0.626589	0.482777	0.843106	0.702795
Aquitalea pelogenes	0.72192	0.617974	0.562793	0.514127	-1.00815	-0.501071	0.507084	0.843882	0.791598	0.862512	0.83655
Aquitalea sp. FJL05	0.787799	0.630511	0.867381	0.507304	-0.206778	-0.66671	-0.459932	0.880006	0.798975	0.978985	0.831432
Aquitalea sp. MWU14-2217	0.946562	0.858871	0.709922	0.980829	-1.71382	0.0848192	1.79864	0.973372	0.942038	0.917023	1
Arabia massiliensis	0.34815	0.180651	0.45241	0.387186	-0.681637	-0.12986	0.551777	0.645076	0.534794	0.805982	0.741986
Arachidicoccus rhizosphaerae	0.305054	0.179588	0.815375	0.198787	-0.780441	-0.171311	0.60913	0.645076	0.534719	0.959326	0.650735
Arachidicoccus sp. BS20	0.0204028	0.594335	0.129023	0.00195616	-0.626879	0.290537	0.917416	0.191569	0.776995	0.668044	0.053332
Arachidicoccus sp. KIS59-12	0.148688	0.340013	0.553847	0.03104	-0.977873	-0.21367	0.764204	0.501791	0.600044	0.856624	0.265818
Arboricoccus pini	0.0692222	0.0623249	0.03687	0.961802	-1.78728	-1.50252	0.28476	0.363428	0.417797	0.410331	1
Arcanobacterium haemolyticum	1.27154e-05	0.087521	1.2546e-06	0.00180389	-0.720902	-2.85904	-2.13814	0.00214204	0.456713	0.000533227	0.0516364
Arcanobacterium phocae	0.0158502	0.0411478	0.00657588	0.434062	-1.13381	-1.17892	-0.0451104	0.166398	0.376399	0.16379	0.780624
Arcanobacterium sp. Marseille-P5647	0.00375374	0.16213	0.000886122	0.0596114	-1.1184	-1.9915	-0.8731	0.0730766	0.529808	0.045327	0.386553
Arcanobacterium sp. S3PF19	0.00354673	0.744836	0.00200793	0.0071486	0.333029	-0.685817	-1.01885	0.0710725	0.876093	0.0757531	0.112751
Arcanobacterium urinimassiliense	0.000283081	0.100574	8.70928e-05	0.0127665	-0.473934	-2.67865	-2.20472	0.0144764	0.467052	0.00998569	0.159824
Archaeoglobus fulgidus	0.924655	0.806584	0.732658	0.823006	-0.0900762	-0.760022	-0.669946	0.959344	0.912872	0.92843	0.965535
Archaeoglobus profundus	0.875883	0.623678	0.813223	0.777092	-0.300714	-2.56324	-2.26253	0.929976	0.795711	0.95916	0.949321
Archaeoglobus sulfaticallidus	0.0244764	0.0144892	0.884971	0.0254084	-1.59115	-1.21107	0.38008	0.211234	0.2749	0.983434	0.235381
Archaeoglobus veneficus	0.206662	0.118607	1	0.136196	-0.606533	0.272918	0.879452	0.569605	0.491629	1	0.580626
archaeon AArc-Sl	0.742874	0.45055	0.654298	0.773847	-1.90889	-1.19938	0.709514	0.854696	0.678406	0.896161	0.946783
Archangium gephyra	0.330061	0.135155	0.723281	0.346288	-1.29643	-0.664406	0.632028	0.645076	0.514347	0.923383	0.704477
Archangium sp. Cb G35	0.739878	0.41865	0.637949	0.955445	-1.33464	-0.627605	0.707033	0.853425	0.653687	0.888178	1
Archangium violaceum	0.326644	0.232709	0.77303	0.179964	0.00486979	0.436757	0.431887	0.645076	0.586798	0.943879	0.618386
Arcicella aurantiaca	0.00766796	0.0190424	0.637944	0.00291001	-1.88797	0.177005	2.06498	0.110173	0.299837	0.888178	0.0668097
Arcobacter anaerophilus	0.0290768	0.00593215	0.281136	0.198794	-0.890819	-0.809537	0.0812821	0.234017	0.208046	0.742891	0.650735
Arcobacter aquimarinus	0.00704309	0.00775134	0.969962	0.00561228	-1.04641	-0.47725	0.569165	0.105095	0.226272	0.996528	0.0977428
Arcobacter bivalviorum	0.0232945	0.0247386	0.969962	0.0117008	-0.61892	-0.129346	0.489574	0.204874	0.324317	0.996528	0.151646
Arcobacter butzleri	0.0054374	0.00678601	0.94554	0.00363208	-0.684512	-0.137585	0.546926	0.0912942	0.216545	0.992587	0.0768426
Arcobacter canalis	0.4963	0.543713	0.421028	0.295116	-0.668861	-0.620815	0.048046	0.713835	0.744717	0.784851	0.702795
Arcobacter cibarius	0.218408	0.108479	0.715626	0.182542	-0.643067	-0.315215	0.327852	0.581985	0.479253	0.919754	0.622384
Arcobacter cloacae	0.137702	0.290191	0.513922	0.0344195	-0.531485	-0.270914	0.26057	0.490222	0.600044	0.840899	0.282313
Arcobacter cryaerophilus	0.0581114	0.0644387	0.819884	0.0241055	-0.13311	0.164683	0.297792	0.336371	0.421295	0.961785	0.228705
Arcobacter defluvii	0.0500128	0.0264686	0.726983	0.0505177	-1.07975	-0.0898829	0.98987	0.311966	0.326036	0.924957	0.348568
Arcobacter ebronensis	0.11923	0.0491283	0.492611	0.167342	-0.450193	-0.0634999	0.386693	0.465443	0.388422	0.831486	0.59959
Arcobacter ellisii	0.0436601	0.0313667	0.79206	0.0317949	-0.243932	0.0679132	0.311845	0.291571	0.343185	0.951421	0.269705
Arcobacter halophilus	0.144937	0.137093	0.611085	0.0700137	-0.272336	0.196247	0.468583	0.499512	0.517522	0.882638	0.420519
Arcobacter lanthieri	0.0682589	0.028037	0.145049	0.338176	-0.907195	-0.701378	0.205816	0.360591	0.332343	0.680547	0.702795
Arcobacter lekithochrous	0.00116555	0.0133051	0.239419	0.000222938	-1.77293	0.616563	2.38949	0.0366822	0.268326	0.742891	0.0161423
Arcobacter marinus	0.143424	0.0946002	0.963677	0.0846983	-0.113541	0.323132	0.436673	0.497597	0.459074	0.996528	0.458254
Arcobacter molluscorum	0.0202936	0.0734604	0.492611	0.00449221	-0.186197	0.251642	0.437839	0.191272	0.434132	0.831486	0.0867729
Arcobacter mytili	0.164215	0.0644424	0.327516	0.342225	-0.514776	-0.532423	-0.0176467	0.514239	0.421295	0.742891	0.702795
Arcobacter nitrofigilis	0.00874702	0.0044036	0.778846	0.0155913	-1.09472	-0.363734	0.730985	0.117443	0.182117	0.947039	0.179552
Arcobacter pacificus	0.003249	0.000625015	0.117929	0.0738005	-0.622928	-0.149068	0.47386	0.0672016	0.0869231	0.649654	0.433019
Arcobacter porcinus	0.697253	0.589136	0.969728	0.366952	-0.536267	-0.785952	-0.249685	0.829341	0.774202	0.996528	0.723519
Arcobacter skirrowii	0.00978232	0.0269991	0.558929	0.00331212	-0.92767	0.173742	1.10141	0.12602	0.327552	0.859755	0.0720797
Arcobacter sp. AF1028	0.281459	0.342634	0.123232	0.626518	-0.845267	1.30097	2.14623	0.645038	0.600044	0.658753	0.885015
Arcobacter sp. CECT 8983	0.696223	0.428694	0.74415	0.573692	0.07258	-0.460385	-0.532965	0.828797	0.661261	0.933397	0.864865
Arcobacter sp. CECT 8985	0.0192729	0.0109475	0.855461	0.021984	-0.483217	-0.115868	0.367349	0.187059	0.251792	0.975879	0.218881
Arcobacter sp. CECT 8986	0.0220176	0.0245435	0.538703	0.0145945	-1.00494	-0.391449	0.613486	0.199859	0.323196	0.851964	0.173186
Arcobacter sp. CECT 8987	0.0678743	0.022715	0.408072	0.15539	-0.658276	-0.15517	0.503105	0.359563	0.316846	0.777508	0.595539
Arcobacter sp. CECT 8989	0.00161136	0.00325693	0.715626	0.000841535	-2.08761	0.418927	2.50654	0.0450415	0.170971	0.919754	0.0323465
Arcobacter sp. CECT 9188	0.205535	0.143032	0.874327	0.112204	0.45186	0.540477	0.0886166	0.56919	0.520666	0.98004	0.526575
Arcobacter sp. CECT 9230	0.00232092	0.000374073	0.0450663	0.292001	-3.98923	-3.40092	0.588304	0.0558016	0.0675107	0.454345	0.702795
Arcobacter sp. CECT 9299	0.0655896	0.0425975	0.494333	0.0574426	-0.235904	0.0622855	0.298189	0.354066	0.382532	0.831486	0.378022
Arcobacter sp. F155	0.181323	0.0734524	0.301964	0.397502	-0.676684	-0.560208	0.116475	0.538282	0.434132	0.742891	0.749055
Arcobacter sp. F2176	0.157761	0.111778	0.687492	0.0891211	-0.284072	-0.136815	0.147256	0.505127	0.484712	0.90749	0.467073
Arcobacter sp. FW59	0.0459363	0.0227207	0.592578	0.0564388	-0.637479	0.102337	0.739817	0.297403	0.316846	0.877033	0.373619
Arcobacter sp. L	0.11402	0.166418	0.632358	0.0364878	-0.725458	0.0874672	0.812925	0.457378	0.529808	0.88746	0.292535
Arcobacter sp. LA11	0.135946	0.0602758	0.64337	0.144116	-0.0586766	-0.0448532	0.0138235	0.487127	0.411991	0.891208	0.592179
Arcobacter sp. LMG 29976	0.587222	0.904898	0.254346	0.579019	-0.511477	-0.721242	-0.209766	0.771594	0.967129	0.742891	0.865854
Arcobacter sp. LPB0137	0.97111	0.899911	0.933976	0.743454	1.1142	0.699873	-0.414325	0.987405	0.966635	0.992587	0.934695
Arcobacter sp. PSE-93	0.311092	0.257641	0.681916	0.155337	-0.896271	-0.263765	0.632506	0.645076	0.600044	0.904147	0.595539
Arcobacter sp. RW43-9	0.106168	0.0644424	0.780469	0.0751024	-0.724614	-0.187641	0.536973	0.445614	0.421295	0.947583	0.434438
Arcobacter sp. SM1702	0.0875979	0.0369975	0.616417	0.109076	0.493815	0.52986	0.036045	0.407757	0.364012	0.884586	0.51876
Arcobacter suis	0.659587	0.399108	0.921402	0.482456	-0.618478	-0.649991	-0.0315124	0.804242	0.636401	0.992587	0.815297
Arcobacter thereius	0.0524063	0.0946002	0.561646	0.0161953	-0.272416	0.289627	0.562043	0.320193	0.459074	0.86198	0.184836
Arcobacter trophiarum	0.0241588	0.0124196	0.0597986	0.274184	-1.01703	-0.989793	0.0272365	0.209567	0.261563	0.509539	0.702795
Arcobacter venerupis	0.0263634	0.0491188	0.513928	0.0104056	-0.842836	-0.244962	0.597873	0.220503	0.388422	0.840899	0.141155
Arcticibacter eurypsychrophilus	0.0488441	0.0255015	0.61109	0.0544131	-0.965028	-0.553254	0.411773	0.307882	0.326036	0.882638	0.365561
Arcticibacter pallidicorallinus	0.329281	0.573837	0.284475	0.172042	-0.308025	0.116643	0.424668	0.645076	0.765305	0.742891	0.605437
Arcticibacter svalbardensis	0.576348	0.841693	0.421089	0.330155	-0.201993	0.269305	0.471298	0.765088	0.932328	0.784851	0.702795
Arcticibacterium luteifluviistationis	0.012402	0.120364	0.264542	0.00190446	-0.627876	0.537765	1.16564	0.145019	0.49317	0.742891	0.0528789
Ardenticatena maritima	0.0484666	0.0875254	0.378632	0.0206334	-1.49129	-0.154389	1.3369	0.307393	0.456713	0.754968	0.21191
Arenibacter algicola	0.0770923	0.0875298	0.921399	0.0287405	-0.478438	-0.163861	0.314577	0.382659	0.456713	0.992587	0.253485
Arenibacter catalasegens	0.0775712	0.0521776	0.0543904	0.860617	-0.979885	-1.11539	-0.135506	0.384092	0.397073	0.48812	0.980088
Arenibacter certesii	0.149782	0.0918577	0.993991	0.0952906	-0.82359	-0.356816	0.466774	0.501791	0.456713	0.99975	0.48366
Arenibacter echinorum	0.5542	0.574007	0.831703	0.225037	-0.300772	-0.169765	0.131007	0.754896	0.765305	0.967047	0.690389
Arenibacter hampyeongensis	0.455373	0.657175	0.425491	0.21901	0.471916	0.771604	0.299688	0.685814	0.815145	0.788511	0.681623
Arenibacter latericius	0.667979	0.390894	0.584734	0.719471	-0.729281	-0.731265	-0.00198349	0.80998	0.629151	0.87271	0.924881
Arenibacter nanhaiticus	0.00878401	0.124558	0.0673736	0.00348614	-0.821222	-0.0410464	0.780176	0.117666	0.500513	0.526443	0.0746984
Arenibacter palladensis	0.0872485	0.0544376	0.802226	0.061809	-0.849299	-0.683558	0.165741	0.406857	0.400833	0.956192	0.394639
Arenibacter sp. AK53	0.0280234	0.0155632	0.44779	0.0402115	-1.64652	-0.43728	1.20923	0.229166	0.279936	0.80272	0.307823
Arenibacter sp. ARW7G5Y1	0.217057	0.290184	0.44785	0.0906377	-0.327643	0.00217492	0.329818	0.580712	0.600044	0.80272	0.471293
Arenibacter sp. C-21	0.0826844	0.386065	0.0285442	0.152587	1.31237	0.904969	-0.4074	0.395636	0.626021	0.364493	0.592179
Arenibacter sp. GUO666	0.829009	0.646523	0.790514	0.576371	-0.503525	-0.608436	-0.104911	0.902941	0.806907	0.950629	0.864865
Arenibacter sp. P308M17	0.474333	0.83593	0.354461	0.250419	-0.308261	0.320187	0.628448	0.69954	0.928458	0.742891	0.702795
Arenibacter troitsensis	0.271627	0.222084	0.837619	0.125389	-1.09175	0.283216	1.37497	0.633947	0.574778	0.969774	0.555318
Arenicella xantha	0.721092	0.482207	0.504195	0.955442	-0.280945	0.133565	0.41451	0.843344	0.703734	0.838036	1
Arenimonas caeni	0.445344	0.214015	0.438822	0.654892	-1.37425	-0.923308	0.45094	0.678618	0.56984	0.797297	0.898473
Arenimonas composti	0.230501	0.0990651	0.267813	0.573692	-1.4156	-0.922613	0.49299	0.594887	0.465663	0.742891	0.864865
Arenimonas donghaensis	0.655188	0.486829	0.391086	0.942718	-1.20197	-0.983379	0.218595	0.801744	0.706766	0.7658	1
Arenimonas malthae	0.210939	0.128266	0.139717	0.873175	-1.80067	-1.35245	0.448222	0.573651	0.504916	0.673514	0.983781
Arenimonas metalli	0.487988	0.307393	0.312754	0.866887	-1.76094	-1.5597	0.20124	0.708636	0.600044	0.742891	0.981963
Arenimonas oryziterrae	0.819613	0.529491	0.681916	0.93003	-1.57015	-0.587118	0.98303	0.898088	0.736352	0.904147	1
Arenitalea lutea	0.0365678	0.0179383	0.975781	0.0402439	-1.15374	-0.658954	0.494786	0.264387	0.291818	0.996528	0.307823
Arhodomonas aquaeolei	0.656278	0.340013	0.584745	0.885766	-2.94596	-0.85299	2.09297	0.802232	0.600044	0.87271	0.988751
Aromatoleum aromaticum	0.701769	0.468526	0.485012	0.911025	-1.41576	-0.957706	0.458058	0.832027	0.692278	0.825958	0.997481
Arsenicibacter rosenii	0.0237119	0.0313667	0.721277	0.0114035	-0.276125	-2.33638	-2.06026	0.207023	0.343185	0.922287	0.149719
Arsenicicoccus bolidensis	0.178282	0.407431	0.0475977	0.47256	-0.678459	-1.2474	-0.568943	0.534636	0.643504	0.465792	0.808483
Arsenicicoccus sp. oral taxon 190	0.0135481	0.51512	0.000987436	0.131434	-1.19819	-2.1664	-0.968214	0.151524	0.725635	0.0482178	0.569232
Arsenicitalea aurantiaca	0.283774	0.267204	0.12524	0.755582	-1.12031	-1.0565	0.0638177	0.645076	0.600044	0.661659	0.939483
Arsenophonus endosymbiont of Aleurodicus dispersus	0.231248	0.110126	0.202277	0.779979	-0.865852	-0.673747	0.192106	0.595537	0.482777	0.735123	0.949321
Arsenophonus endosymbiont of Aleurodicus floccissimus	0.197881	0.0889096	1	0.167322	-1.61649	-1.2521	0.364391	0.560502	0.456713	1	0.59959
Arsenophonus endosymbiont of Bemisia tabaci	0.269899	0.128266	0.361127	0.413952	-0.941878	-0.471921	0.469956	0.632842	0.504916	0.74386	0.764784
Arsenophonus endosymbiont of Nilaparvata lugens	0.471761	0.187475	0.489764	0.879399	0.662568	0.202768	-0.4598	0.697885	0.54349	0.828916	0.986092
Arsenophonus nasoniae	0.239465	0.340007	0.665291	0.0712655	0.0552661	0.0287525	-0.0265136	0.605109	0.600044	0.898389	0.423981
Arsukibacterium ikkense	0.574522	0.657158	0.509046	0.314428	0.600317	0.426446	-0.173871	0.765088	0.815145	0.839886	0.702795
Arsukibacterium sp. MJ3	0.442034	1	0.301901	0.24054	-0.308853	-0.316614	-0.0077607	0.676258	1	0.742891	0.702795
Arthrobacter agilis	0.728651	0.757803	0.382749	0.773854	-1.0373	-0.171127	0.866169	0.848024	0.88315	0.758527	0.946783
Arthrobacter alpinus	0.0191653	0.0990604	0.00383137	0.434114	-1.70924	-1.48801	0.22123	0.186552	0.465663	0.116601	0.780624
Arthrobacter castelli	0.200909	0.270412	0.058776	0.860608	-4.05598	-0.991286	3.06469	0.563431	0.600044	0.503785	0.980088
Arthrobacter crystallopoietes	0.000588841	0.10687	5.75581e-05	0.0675907	-1.27744	-1.48623	-0.208794	0.0235807	0.477916	0.00750722	0.412989
Arthrobacter cupressi	0.0569906	0.343643	0.0119971	0.253632	-0.646383	-1.38806	-0.741677	0.333335	0.600044	0.229969	0.702795
Arthrobacter enclensis	0.115676	0.544122	0.03687	0.196005	-1.23845	-1.49772	-0.259274	0.4592	0.744717	0.410331	0.645848
Arthrobacter glacialis	0.00569625	0.00287496	0.0178834	0.424785	-1.81601	-1.97126	-0.155248	0.0927664	0.163809	0.284232	0.773933
Arthrobacter globiformis	0.184866	0.110116	0.130948	0.745398	-1.29416	-0.869338	0.424825	0.543583	0.482777	0.673514	0.935698
Arthrobacter humicola	0.761423	0.795704	0.443323	0.707515	-1.07688	-1.33576	-0.258882	0.86476	0.90592	0.80087	0.919695
Arthrobacter koreensis	0.00775538	0.168898	0.0012905	0.141951	-1.25774	-2.24948	-0.991747	0.110754	0.529808	0.0573192	0.590935
Arthrobacter livingstonensis	0.242849	0.0902979	0.461595	0.397525	-0.891332	-1.0454	-0.154065	0.608905	0.456713	0.811795	0.749055
Arthrobacter luteolus	0.0260501	0.242544	0.00365029	0.295766	-1.513	-1.50654	0.006466	0.219347	0.59548	0.113851	0.702795
Arthrobacter nitrophenolicus	0.16154	0.32125	0.0475944	0.492324	-1.22342	-1.17432	0.0490997	0.510204	0.600044	0.465792	0.822591
Arthrobacter oryzae	0.00555909	0.041947	0.00109979	0.460879	-1.59113	-1.67715	-0.0860206	0.0921779	0.379375	0.0518374	0.801907
Arthrobacter pityocampae	0.176735	0.0734644	0.221709	0.55475	-1.61037	-0.893281	0.717088	0.53299	0.434132	0.742891	0.858914
Arthrobacter psychrochitiniphilus	0.00221647	0.0350225	0.000180008	0.467654	-1.9965	-2.69396	-0.697463	0.0546262	0.358074	0.0157914	0.805078
Arthrobacter psychrolactophilus	0.177488	0.0758744	0.466226	0.237508	-0.599878	-0.429188	0.17069	0.533655	0.436989	0.814824	0.702795
Arthrobacter rhombi	0.100262	0.251508	0.203085	0.0447343	-0.378659	-0.772429	-0.393769	0.434105	0.600044	0.736356	0.328432
Arthrobacter ruber	0.960869	0.976396	0.670792	0.936385	-1.30596	1.12766	2.43362	0.981256	0.993943	0.900128	1
Arthrobacter sp. 08Y14	0.00813705	0.00309514	0.114398	0.0712563	-1.46397	-0.315364	1.14861	0.113149	0.168934	0.640976	0.423981
Arthrobacter sp. 131MFCol6.1	0.097614	0.224589	0.032895	0.366959	-1.10508	-1.61405	-0.508972	0.429872	0.578127	0.388405	0.723519
Arthrobacter sp. 135MFCol5.1	0.208733	0.188711	0.610233	0.100936	-1.54489	-0.921865	0.623028	0.570707	0.545142	0.882638	0.499803
Arthrobacter sp. 161MFSha2.1	0.00404023	0.00187103	0.100063	0.0444749	-4.27529	-0.336322	3.93897	0.0771377	0.145347	0.607549	0.327227
Arthrobacter sp. 162MFSha1.1	0.921958	0.712436	0.760244	0.960299	-0.384404	-0.416066	-0.0316618	0.957776	0.855054	0.940015	1
Arthrobacter sp. 31Cvi3.1E	4.51129e-05	0.00741396	0.13876	4.96965e-06	-1.17921	1.96005	3.13926	0.00487161	0.220422	0.673514	0.001821
Arthrobacter sp. 31Y	0.0270341	0.0643683	0.00737624	0.773829	-2.75433	-1.23728	1.51705	0.223535	0.421295	0.173295	0.946783
Arthrobacter sp. 35/47	0.200575	0.772884	0.129018	0.119419	-0.475726	-0.777224	-0.301498	0.563024	0.893724	0.668044	0.544196
Arthrobacter sp. 35W	0.21627	0.500876	0.0696787	0.375656	-1.07494	-0.900958	0.173984	0.579896	0.718248	0.534792	0.730941
Arthrobacter sp. 49Tsu3.1M3	0.28896	0.139048	0.676348	0.257013	-0.85192	-0.645326	0.206594	0.645076	0.51994	0.902309	0.702795
Arthrobacter sp. 4R501	0.111194	0.0427012	0.239419	0.334173	-1.1844	-1.39705	-0.212648	0.455684	0.382532	0.742891	0.702795
Arthrobacter sp. 9E06	0.114911	0.325115	0.241661	0.0409922	-1.2232	1.80882	3.03202	0.45801	0.600044	0.742891	0.311646
Arthrobacter sp. 9E14	0.101761	0.123937	0.0467528	0.538843	-0.568681	-0.905565	-0.336884	0.437311	0.499079	0.46211	0.851224
Arthrobacter sp. 9E16	0.221552	0.489554	0.312705	0.0829046	-1.22023	2.6146	3.83482	0.585159	0.709525	0.742891	0.453451
Arthrobacter sp. 9E18	0.0262403	0.0711055	0.54361	0.00678605	-1.21095	1.07886	2.28981	0.220215	0.433068	0.854157	0.109398
Arthrobacter sp. 9MFCol3.1	0.313244	0.37905	0.128089	0.580485	-1.78316	-2.32284	-0.539684	0.645076	0.619852	0.668044	0.865854
Arthrobacter sp. AFG20	0.0822993	0.102126	0.0396986	0.512802	-0.994469	-2.18786	-1.19339	0.394615	0.470064	0.427559	0.834743
Arthrobacter sp. AFG7.2	0.0273659	0.043461	0.0107667	0.904705	-1.88579	-1.26367	0.622119	0.225464	0.384459	0.215256	0.995785
Arthrobacter sp. AG1021	0.433427	0.22847	0.353876	0.730525	-1.34004	-0.244411	1.09563	0.668636	0.582362	0.742891	0.930824
Arthrobacter sp. AK-YN10	0.740332	0.477668	0.589098	0.838916	-2.10943	-1.07748	1.03195	0.853558	0.699279	0.87558	0.973518
Arthrobacter sp. AQ5-05	0.0877236	0.355105	0.0182485	0.362812	-0.311239	-0.688141	-0.376903	0.407757	0.601934	0.287153	0.719591
Arthrobacter sp. AQ5-06	0.689066	0.441745	0.755658	0.52309	-1.06243	-0.272628	0.789799	0.823653	0.671201	0.938335	0.840965
Arthrobacter sp. ATCC 21022	0.120812	0.887821	0.0517271	0.137108	-0.931174	-1.19871	-0.267541	0.468284	0.959656	0.482297	0.582773
Arthrobacter sp. B0490	0.0472192	0.0149568	0.309136	0.157738	-1.46502	-0.0265666	1.43846	0.301995	0.277632	0.742891	0.597573
Arthrobacter sp. B1805	0.428136	0.296983	0.239426	1	-0.388206	-0.426738	-0.0385321	0.664531	0.600044	0.742891	1
Arthrobacter sp. B3	0.535743	0.304719	0.398236	0.72484	-2.41241	0.733727	3.14613	0.741612	0.600044	0.770091	0.927962
Arthrobacter sp. B6	0.133806	0.818642	0.09955	0.0712563	-0.7279	-1.41044	-0.682544	0.483702	0.919543	0.606138	0.423981
Arthrobacter sp. Br18	0.0136325	0.036322	0.00534512	0.497496	-1.68256	-0.925463	0.757093	0.152022	0.361507	0.14416	0.825847
Arthrobacter sp. Bz4	0.315107	0.161078	0.359205	0.437187	-2.56643	0.234	2.80043	0.645076	0.529808	0.742891	0.783376
Arthrobacter sp. CAL618	0.0474862	0.0189303	0.547096	0.0649625	-4.60859	0.700558	5.30914	0.303012	0.299509	0.856624	0.404899
Arthrobacter sp. cf158	0.248207	0.804571	0.115521	0.196142	-1.27179	-1.55402	-0.282227	0.614413	0.911607	0.64522	0.646077
Arthrobacter sp. D2	0.764999	0.53629	0.534635	0.868088	1.22849	0.773165	-0.455326	0.86619	0.741043	0.851964	0.982168
Arthrobacter sp. D4	0.713638	0.643793	0.406176	0.823815	-1.93008	-0.601488	1.32859	0.838852	0.805678	0.777078	0.965971
Arthrobacter sp. DCT-5	0.0123534	0.390901	0.00330943	0.0544092	-1.12751	-1.93239	-0.804882	0.144703	0.629151	0.107121	0.365561
Arthrobacter sp. DWC3	0.34366	0.190478	0.274423	0.637707	1.22872	1.38157	0.152856	0.645076	0.546163	0.742891	0.890339
Arthrobacter sp. Edens01	0.188732	0.739217	0.0467432	0.318355	-0.550504	-1.38569	-0.835186	0.549786	0.873046	0.46211	0.702795
Arthrobacter sp. EpRS66	0.657205	0.568817	0.338912	0.936349	-0.780273	0.0168652	0.797138	0.802655	0.761449	0.742891	1
Arthrobacter sp. EpRS71	0.226245	0.599289	0.066233	0.375625	-1.7972	-1.53518	0.262013	0.589442	0.780645	0.526443	0.730941
Arthrobacter sp. EPSL27	0.594928	0.382777	0.391086	0.942731	-1.15418	-0.592921	0.561258	0.776551	0.622326	0.7658	1
Arthrobacter sp. ERGS1:01	0.0894402	0.222297	0.0227875	0.497509	-1.28496	-1.46969	-0.184733	0.410629	0.574778	0.324664	0.825847
Arthrobacter sp. FB24	0.489251	0.300368	0.322634	0.911025	-1.43793	-1.04046	0.397471	0.70937	0.600044	0.742891	0.997481
Arthrobacter sp. GMC3	0.058346	0.0771034	0.0243764	0.674609	-1.67723	-1.33066	0.346567	0.336371	0.440726	0.337396	0.907498
Arthrobacter sp. H14	0.110471	0.310899	0.0271999	0.429439	-1.18135	-0.768668	0.41268	0.454112	0.600044	0.357793	0.776548
Arthrobacter sp. H20	0.0262008	0.118587	0.00600414	0.384296	-3.12817	-0.904129	2.22404	0.220161	0.491629	0.154355	0.738059
Arthrobacter sp. H41	0.0264339	0.164357	0.00560074	0.290894	-1.6052	-1.77536	-0.170154	0.220667	0.529808	0.147504	0.702795
Arthrobacter sp. H5	0.0534698	0.273661	0.0107461	0.295751	-2.14829	-1.19393	0.954366	0.322985	0.600044	0.215256	0.702795
Arthrobacter sp. HG	0.349435	0.257721	0.180513	0.917358	-1.59627	-0.623477	0.972795	0.645076	0.600044	0.710448	0.998575
Arthrobacter sp. Hiyo1	0.167687	0.151302	0.0808659	0.743478	-1.12316	-1.42157	-0.298415	0.518385	0.525675	0.570396	0.934695
Arthrobacter sp. HMSC06H05	0.0203064	0.962874	0.00826691	0.0325862	-1.19308	-2.35701	-1.16394	0.191321	0.987927	0.183758	0.273634
Arthrobacter sp. HMSC08H08	0.0778449	0.0997435	0.438031	0.0356958	-0.201607	-0.483798	-0.282191	0.38447	0.467052	0.797297	0.288667
Arthrobacter sp. HMWF013	0.0474281	0.795721	0.0224582	0.0486793	-0.767721	-1.11658	-0.348855	0.302795	0.90592	0.322058	0.34173
Arthrobacter sp. Hz2	0.0306812	0.353988	0.00673713	0.144129	-1.27741	-1.29489	-0.0174835	0.241672	0.601934	0.166077	0.592179
Arthrobacter sp. I3	0.348672	0.784235	0.147131	0.330037	-1.25601	-0.616483	0.639522	0.645076	0.899022	0.68547	0.702795
Arthrobacter sp. JZ R-183	0.0102438	0.0677122	0.00229939	0.283656	-1.37816	-2.09111	-0.712958	0.129815	0.429609	0.0832337	0.702795
Arthrobacter sp. JZ R-35	0.133003	0.393639	0.0421075	0.29208	-0.867507	-1.55353	-0.686022	0.482671	0.632282	0.440948	0.702795
Arthrobacter sp. KBS0703	0.769847	0.81276	0.681898	0.457672	-0.789394	-0.423659	0.365736	0.869144	0.914962	0.904147	0.798796
Arthrobacter sp. KI72	0.854628	0.593363	0.756924	0.793553	-2.47892	-0.716139	1.76278	0.916387	0.776995	0.939069	0.954232
Arthrobacter sp. L77	0.382047	0.18548	0.337703	0.743482	-2.08254	-0.605237	1.47731	0.645076	0.54027	0.742891	0.934695
Arthrobacter sp. LAM7117	0.0242072	0.0436612	0.00893791	0.686232	-1.37085	-1.60975	-0.2389	0.209658	0.384459	0.194122	0.912661
Arthrobacter sp. Leaf137	0.139009	0.286817	0.0419444	0.462769	-1.54886	-1.80912	-0.260259	0.492583	0.600044	0.440738	0.801907
Arthrobacter sp. Leaf141	0.026755	0.262673	0.00263747	0.400746	-1.64027	-2.07859	-0.43832	0.222246	0.600044	0.091521	0.752548
Arthrobacter sp. Leaf145	1.49292e-05	1.42679e-05	0.324646	0.000406592	-4.78319	-0.291897	4.4913	0.00234315	0.0125991	0.742891	0.0225558
Arthrobacter sp. Leaf234	0.346008	0.415857	0.132889	0.654908	1.16116	0.984209	-0.176947	0.645076	0.651114	0.673514	0.898473
Arthrobacter sp. Leaf337	0.0566602	0.135935	0.0210378	0.346296	-1.49283	-1.83916	-0.346324	0.332655	0.516314	0.311046	0.704477
Arthrobacter sp. Leaf69	0.0616752	0.0796101	0.0277304	0.626356	-3.26089	-2.07416	1.18673	0.343523	0.446138	0.359242	0.885015
Arthrobacter sp. M2012083	0.00216553	0.00342625	0.00185934	0.898385	-2.06195	-2.0657	-0.00375782	0.0543403	0.173594	0.0723135	0.993441
Arthrobacter sp. MA-N2	0.0209122	0.0821826	0.00673633	0.314585	-1.19351	-1.47613	-0.282614	0.194347	0.451648	0.166077	0.702795
Arthrobacter sp. MDT2-14	0.210623	0.767336	0.0673776	0.267255	-1.44761	-1.44644	0.0011748	0.573441	0.889708	0.526443	0.702795
Arthrobacter sp. MWB30	0.00492233	0.00363282	0.91736	0.0076307	-3.77726	-0.0157372	3.76152	0.0864366	0.178072	0.992587	0.117054
Arthrobacter sp. MYb213	0.0124259	0.0331356	0.0041178	0.707569	-2.04622	-2.31612	-0.269899	0.145164	0.352762	0.122021	0.919695
Arthrobacter sp. MYb214	0.455134	1	0.205536	0.388233	-1.62746	-1.05165	0.575809	0.685591	1	0.738043	0.741986
Arthrobacter sp. MYb222	0.0372444	0.16054	0.0061323	0.52074	-2.10699	-1.47035	0.636638	0.266559	0.529808	0.156013	0.840965
Arthrobacter sp. MYb224	0.46996	0.758225	0.23317	0.37841	1.22617	0.614745	-0.611429	0.696873	0.883506	0.742891	0.733907
Arthrobacter sp. MYb227	0.0130767	0.011663	0.0112453	0.892923	-1.41641	-0.892796	0.523613	0.149046	0.256408	0.219832	0.991572
Arthrobacter sp. MYb23	0.621886	0.962063	0.359436	0.343377	-2.38364	0.0344876	2.41813	0.780074	0.987927	0.742891	0.702795
Arthrobacter sp. N199823	0.0200337	0.0254994	0.0102664	0.930595	-1.85386	-2.41939	-0.565528	0.190456	0.326036	0.209806	1
Arthrobacter sp. NEAU-SA1	0.0909008	0.486872	0.0256542	0.198794	-0.769567	-0.894593	-0.125026	0.414587	0.706766	0.345673	0.650735
Arthrobacter sp. NEAU-SA2	0.00280604	0.0218524	0.00109979	0.237501	-1.62361	-2.15624	-0.532629	0.0619806	0.313827	0.0518374	0.702795
Arthrobacter sp. NIO-1057	0.252409	0.307373	0.0934549	0.666469	-0.901323	-1.32548	-0.424158	0.617465	0.600044	0.601752	0.902515
Arthrobacter sp. ok362	0.0489019	0.346367	0.00754868	0.310752	-1.3729	-1.22674	0.146153	0.308001	0.600044	0.174235	0.702795
Arthrobacter sp. ok909	0.420218	0.700448	0.233411	0.314506	-1.15209	-1.73569	-0.583594	0.658532	0.846344	0.742891	0.702795
Arthrobacter sp. ov118	0.0525061	0.049122	0.0293853	0.942733	-1.55686	-1.91051	-0.353644	0.320331	0.388422	0.367891	1
Arthrobacter sp. ov407	0.0323741	0.362922	0.00581341	0.162473	-1.30269	-1.67462	-0.371934	0.248243	0.607577	0.151327	0.59959
Arthrobacter sp. OV608	0.0639825	0.0686118	0.0297918	0.818369	-1.38417	-1.22005	0.164116	0.348565	0.432057	0.37016	0.963415
Arthrobacter sp. OY3WO11	0.0159294	0.222245	0.00239797	0.2044	-1.00516	-1.08765	-0.0824961	0.166574	0.574778	0.0852991	0.659365
Arthrobacter sp. P2b	0.314422	0.190321	0.919327	0.247357	-1.50298	0.306628	1.8096	0.645076	0.546163	0.992587	0.702795
Arthrobacter sp. PAMC 25486	0.0464706	0.270432	0.0112447	0.231228	-1.16113	-1.55477	-0.393641	0.298962	0.600044	0.219832	0.699003
Arthrobacter sp. PAO19	0.00672384	0.0477754	0.00153755	0.37523	-2.51171	0.527424	3.03914	0.102555	0.388422	0.0639611	0.730941
Arthrobacter sp. PGP41	0.502597	0.420122	0.248643	0.867935	-1.00051	-1.09154	-0.0910228	0.71849	0.65396	0.742891	0.98204
Arthrobacter sp. QXT-31	0.321043	0.157623	0.284524	0.689801	-1.23548	-0.864479	0.371004	0.645076	0.529808	0.742891	0.913997
Arthrobacter sp. RC1.1 241	0.0633921	0.178242	0.0157943	0.477473	-1.83631	-1.89489	-0.0585772	0.347358	0.531966	0.264015	0.812198
Arthrobacter sp. RIT-PI-e	0.298335	0.23664	0.151436	0.798406	-1.83686	-1.02053	0.816328	0.645076	0.589691	0.692719	0.956023
Arthrobacter sp. RT-1	0.131607	0.113434	0.0673696	0.792241	-1.21197	-1.77677	-0.564804	0.480808	0.486099	0.526443	0.953465
Arthrobacter sp. Rue61a	0.826637	0.548905	0.665245	0.974527	-1.02757	-0.0270872	1.00048	0.901912	0.748758	0.898389	1
Arthrobacter sp. Soil736	0.0258211	0.00963253	0.0629555	0.47256	-1.31247	-1.22094	0.0915215	0.218658	0.242777	0.519383	0.808483
Arthrobacter sp. Soil761	0.527823	0.492094	0.232295	0.923131	-1.5908	-0.785072	0.805724	0.736434	0.71123	0.742891	1
Arthrobacter sp. Soil762	0.738114	0.553921	0.475559	0.904671	-1.78939	-0.0697879	1.7196	0.852557	0.752275	0.821881	0.995785
Arthrobacter sp. Soil763	0.237842	0.151297	0.145037	0.968167	-1.2257	-0.890645	0.335059	0.603173	0.525675	0.680547	1
Arthrobacter sp. Soil764	0.0286898	0.159723	0.00586589	0.334095	-1.42289	-1.98273	-0.559839	0.231765	0.529808	0.151769	0.702795
Arthrobacter sp. Soil782	0.0226858	0.407438	0.00560004	0.0892275	-1.18165	-1.61481	-0.433157	0.20199	0.643504	0.147504	0.467073
Arthrobacter sp. SPG23	0.106248	0.133206	0.0382635	0.823153	-1.40549	-1.88322	-0.477735	0.445756	0.511043	0.41773	0.965535
Arthrobacter sp. SRS-W-1-2016	0.297313	0.242524	0.145049	0.829378	-0.641996	-0.886753	-0.244757	0.645076	0.59548	0.680547	0.968318
Arthrobacter sp. SW1	0.115073	0.0442381	0.195881	0.448315	-1.3079	-0.597944	0.709956	0.458208	0.384459	0.727426	0.792142
Arthrobacter sp. SX1312	0.00186788	0.00580022	0.584745	0.000741749	-1.12745	0.702762	1.83021	0.0495273	0.20724	0.87271	0.0305595
Arthrobacter sp. TB 23	0.0049726	0.411423	0.00047744	0.0796747	-3.40889	-2.46753	0.941356	0.0865973	0.647079	0.0302197	0.443158
Arthrobacter sp. TB 26	0.059547	0.0363323	0.0529407	0.72545	-2.93147	-1.3299	1.60157	0.33662	0.361507	0.482297	0.927962
Arthrobacter sp. U41	0.445122	0.331436	0.245536	0.823164	-1.51573	-0.556264	0.959464	0.678438	0.600044	0.742891	0.965535
Arthrobacter sp. UCD-GKA	0.207307	0.399121	0.0964688	0.274191	0.198107	-0.0766301	-0.274737	0.57014	0.636401	0.601752	0.702795
Arthrobacter sp. UNC362MFTsu5.1	0.184944	0.761697	0.064034	0.219017	-1.21699	-0.892906	0.324085	0.543666	0.885798	0.523929	0.681623
Arthrobacter sp. UNCCL28	0.740371	0.485894	0.653735	0.659546	-1.23657	-0.716301	0.520272	0.853565	0.706766	0.896161	0.899961
Arthrobacter sp. W1	0.267382	0.805356	0.0924151	0.306337	-0.564528	-0.49745	0.0670777	0.630328	0.912284	0.601752	0.702795
Arthrobacter sp. Y81	0.486491	0.482261	0.227503	0.695729	-1.29477	-1.53059	-0.235819	0.707967	0.703734	0.742891	0.915947
Arthrobacter sp. YC-RL1	0.574213	0.391988	0.357271	0.803692	-1.3864	-0.620511	0.765886	0.765088	0.630439	0.742891	0.958145
Arthrobacter sp. YN	0.0541675	0.20063	0.0133464	0.358656	-1.55271	-1.23756	0.315147	0.324735	0.556166	0.244685	0.716206
Arthrobacter sp. yr096	0.710793	0.903725	0.426101	0.55575	-1.2619	-0.730644	0.531252	0.837305	0.967129	0.789392	0.859746
Arthrobacter sp. ZBG10	0.159438	0.116957	0.0879102	0.802824	-2.28651	-0.944614	1.3419	0.508307	0.491129	0.591612	0.958145
Arthrobacter sp. ZGTC131	0.137377	0.0491283	0.438829	0.247114	-1.66262	-1.38711	0.275511	0.489925	0.388422	0.797297	0.702795
Arthrobacter sp. ZGTC212	0.0201047	0.0236129	0.898121	0.0106472	-1.26958	0.147493	1.41708	0.190599	0.320357	0.986481	0.143307
Arthrobacter sp. ZGTC412	0.00519899	0.0227207	0.541461	0.00137182	-1.07929	1.23332	2.3126	0.0889029	0.316846	0.854079	0.0436327
Arthrobacter sp. ZXY-2	0.551983	0.756593	0.396367	0.329076	-1.5669	-0.727528	0.83937	0.752931	0.883144	0.767906	0.702795
Arthrobacter subterraneus	0.663813	0.635901	0.309136	0.949072	-1.09304	-0.581906	0.511131	0.807146	0.801232	0.742891	1
Arthrobacter woluwensis	0.00883512	0.0875254	0.00205983	0.216047	-1.43379	-1.91945	-0.485658	0.118133	0.456713	0.0772624	0.677062
Arthrobotrys oligospora	0.0647275	0.289144	0.362405	0.0114035	-0.118749	0.319134	0.437883	0.351289	0.600044	0.74386	0.149719
Arthrospira maxima	0.304591	0.335341	0.15275	0.614312	0.0531844	1.14796	1.09478	0.645076	0.600044	0.695896	0.880574
Arthrospira platensis	0.49137	1	0.277741	0.334095	-0.477043	0.222829	0.699872	0.710613	1	0.742891	0.702795
Arthrospira sp. O9.13F	0.431826	0.237611	0.913504	0.273934	-0.298217	-0.689746	-0.391529	0.66739	0.591873	0.992304	0.702795
Arthrospira sp. PCC 8005	0.481633	0.242028	0.545087	0.539206	-0.270124	-0.15915	0.110975	0.704752	0.59548	0.855693	0.851407
Arthrospira sp. TJSD091	0.576851	0.317042	0.308551	1	-0.878076	-0.058068	0.820008	0.765088	0.600044	0.742891	1
Arthrospira sp. TJSD092	0.64127	0.781218	0.338168	0.563623	-1.67414	0.718525	2.39266	0.792258	0.897524	0.742891	0.860707
Asaccharobacter celatus	0.323568	0.139042	0.548758	0.388681	-1.1821	-0.580863	0.60124	0.645076	0.51994	0.856624	0.741986
Asaccharospora irregularis	0.0943042	0.0307915	0.323794	0.262669	-0.875723	-0.382441	0.493281	0.421795	0.342167	0.742891	0.702795
Asaia astilbis	0.0143366	0.0296435	0.743952	0.0049237	-1.19876	0.0198367	1.21859	0.156489	0.338147	0.933397	0.091596
Asaia bogorensis	0.0709454	0.0231554	0.721265	0.112198	-1.39773	-0.967287	0.430443	0.367511	0.318374	0.922287	0.526575
Asaia platycodi	0.342214	0.141045	0.796365	0.338176	-1.30857	-1.51541	-0.206834	0.645076	0.520666	0.953202	0.702795
Asaia prunellae	0.0407527	0.0456557	0.831569	0.0188843	-2.01213	-0.119409	1.89272	0.280441	0.388422	0.967047	0.201711
Asaia sp. SF2.1	0.715281	0.434586	0.78695	0.580265	1.77638	1.06451	-0.711861	0.839617	0.666406	0.950629	0.865854
Asaia sp. W19	0.100724	0.0595027	0.0790276	0.785825	-2.21504	-1.18154	1.0335	0.435375	0.411991	0.565355	0.952469
Asanoa ferruginea	0.563374	0.527451	0.274409	0.781647	-1.1482	-0.908672	0.239524	0.760865	0.73509	0.742891	0.95006
Asanoa hainanensis	0.16021	0.295932	0.0451009	0.584551	-1.39974	-1.34482	0.0549114	0.509032	0.600044	0.454345	0.868086
Asanoa ishikariensis	0.541741	0.594335	0.254916	0.643418	-1.12409	-0.834155	0.289934	0.745642	0.776995	0.742891	0.893514
Ascidiaceihabitans donghaensis	0.472404	0.224589	0.569004	0.53862	-1.55489	-0.326104	1.22879	0.698204	0.578127	0.866073	0.851224
[truncated: 19,540 more rows]
