# Supplementary material for: Metagenomic analysis reveals oropharyngeal microbiota alterations in patients with COVID-19
Source: Signal Transduct Target Ther. 2021 May 13;6:191. doi: 10.1038/s41392-021-00614-3 (PMC8116522; doi:10.1038/s41392-021-00614-3)
Supplement: Supplementary file 7 — Supplementary TableS5 [file 41392_2021_614_MOESM7_ESM.xlsx]

## Sheet: species_related_with_Severity
Table S5. Correlation between clinical characteristics and microbiota in COVID-19 patients at species level
taxomony_name	correlation_with_clinical	p_value	clinical_name	COVID19_vs_Normal_log2FC
Siccibacter colletis	0.700162	1.16e-05	Severity	2.72614
Achromobacter sp. 270	0.69333	1.53e-05	Severity	-0.626753
Cronobacter dublinensis	0.684143	2.2e-05	Severity	0.313561
Mycoplasma salivarium	0.676134	2.98e-05	Severity	6.71628
Cronobacter muytjensii	0.675689	3.03e-05	Severity	2.5842
Arthrobacter sp. ZGTC212	0.675466	3.06e-05	Severity	0.147493
Pseudescherichia vulneris	0.672129	3.46e-05	Severity	1.00888
Ottowia sp. oral taxon 894	0.670528	3.67e-05	Severity	-2.3859
Enterobacter mori	0.659002	5.55e-05	Severity	1.34172
Pannonibacter indicus	0.658443	5.66e-05	Severity	-2.31029
Pantoea sp. PSNIH6	0.657178	5.91e-05	Severity	0.40845
Metakosakonia massiliensis	0.650325	7.49e-05	Severity	2.62425
Zobellella maritima	0.649436	7.72e-05	Severity	-0.94763
Gibbsiella quercinecans	0.648991	7.83e-05	Severity	1.48097
Leclercia adecarboxylata	0.647211	8.32e-05	Severity	1.90437
Cedecea neteri	0.646321	8.57e-05	Severity	1.62378
Klebsiella cf. planticola B43	0.646275	8.58e-05	Severity	1.45256
Serratia marcescens	0.642538	9.72e-05	Severity	0.283352
Citrobacter koseri	0.641649	0.000100122	Severity	0.738171
Pseudomonas simiae	0.639201	0.000108502	Severity	-0.583195
Erwinia sp. 9145	0.63745	0.000114879	Severity	0.292917
Erwinia iniecta	0.637421	0.000114984	Severity	0.210725
Kluyvera georgiana	0.635196	0.000123571	Severity	2.9208
Rathayibacter sp. AY1A3	0.634785	0.000125219	Severity	-0.34461
Klebsiella aerogenes	0.633862	0.000128993	Severity	2.98054
Halomonas jeotgali	0.632749	0.000133673	Severity	-1.15798
Enterobacter asburiae	0.630302	0.000144504	Severity	-0.0558556
Shigella flexneri	0.628744	0.000151797	Severity	0.297145
Erwinia billingiae	0.62652	0.000162785	Severity	0.322015
Sulfitobacter sp. JL08	0.625852	0.000166216	Severity	0.00605113
Rouxiella chamberiensis	0.624517	0.000173273	Severity	0.159785
Methylophaga frappieri	0.62369	0.000177777	Severity	1.13334
Sinirhodobacter sp. 07D10-4-3	0.622578	0.000184001	Severity	-0.575476
Vibrio sp. ECSMB14106	0.620689	0.00019501	Severity	1.42981
Atlantibacter subterranea	0.620512	0.000196069	Severity	2.41175
Enterobacter roggenkampii	0.620512	0.000196069	Severity	0.878648
Dickeya sp. S29	0.62013	0.000198379	Severity	0.1261
Cedecea sp. NFIX57	0.619205	0.000204069	Severity	2.65483
Serratia rubidaea	0.616953	0.00021853	Severity	-0.515816
Tabrizicola aquatica	0.616285	0.000222987	Severity	0.49267
Sodalis praecaptivus	0.61584	0.000226003	Severity	-0.494035
Pantoea rwandensis	0.615395	0.000229055	Severity	-0.919318
Pseudomonas segetis	0.614127	0.000237954	Severity	-0.658544
Azotobacter beijerinckii	0.610278	0.000266878	Severity	-0.345085
Klebsiella pneumoniae	0.610278	0.000266878	Severity	4.22618
Raoultella ornithinolytica	0.610278	0.000266878	Severity	1.78814
Rhodobacter sp. LPB0142	0.610079	0.000268454	Severity	-2.18818
Enterobacter timonensis	0.609388	0.000273993	Severity	2.77985
Yersiniaceae bacterium 2016Iso4	0.606496	0.000298293	Severity	0.390373
Hymenobacter psychrotolerans	0.605383	0.000308136	Severity	0.270143
Acinetobacter seifertii	0.603826	0.000322399	Severity	5.37864
Pseudomonas sihuiensis	0.603383	0.000326565	Severity	1.55501
Paracoccus bengalensis	0.601986	0.000340003	Severity	0.304556
Dickeya fangzhongdai	0.601328	0.000346499	Severity	-2.07618
Streptococcus australis	-0.61851	0.000208436	Severity	-0.114828
Shuttleworthia satelles	-0.62118	0.000192094	Severity	4.22752
Shuttleworthia sp. MSX8B	-0.629189	0.000149681	Severity	4.64128
Lachnospiraceae bacterium oral taxon 500	-0.631414	0.000139488	Severity	-2.62425
Streptococcus sp. 343_SSPC	-0.684588	2.16e-05	Severity	-1.01752
Microbulbifer sp. WRN-8	0.502807	0.00394076	Age	0.487672
Mesorhizobium sp. M6A.T.Cr.TU.014.01.1.1	0.47755	0.00659205	Age	-3.84589
Idiomarina tyrosinivorans	0.476796	0.00669025	Age	0.594867
Enterobacter soli	0.473852	0.00708546	Age	1.91863
Enterobacter lignolyticus	0.452986	0.0104971	Age	1.72243
Candidatus Competibacter denitrificans	0.445521	0.012014	Age	-0.870282
Kluyvera intermedia	0.438257	0.0136623	Age	1.49018
Nitrococcus mobilis	0.421913	0.018071	Age	-1.99035
Pantoea rodasii	0.405166	0.0237519	Age	-0.233425
Candidatus Annandia adelgestsuga	0.399919	0.0258069	Age	-0.248605
Serratia sp. FGI94	0.395678	0.0275729	Age	1.2583
Citrobacter gillenii	0.395042	0.0278458	Age	2.15034
Raoultella planticola	0.392252	0.0290701	Age	1.55578
Franconibacter pulveris	0.383374	0.0332607	Age	1.70449
Cronobacter turicensis	0.379338	0.0353209	Age	2.60329
Enterobacter genomosp. O	0.378166	0.0359384	Age	1.89278
Enterobacter tabaci	0.365357	0.043269	Age	2.09411
Enterobacter cloacae complex sp. CH23B	0.365131	0.0434083	Age	3.3786
Buttiauxella brennerae	0.364609	0.0437315	Age	1.04151
Leminorella grimontii	0.360573	0.0462954	Age	-0.332935
Lelliottia amnigena	0.358959	0.0473539	Age	-0.411765
Tatumella sp. OPLPL6	0.358959	0.0473539	Age	-1.52483
Peptoniphilus sp. oral taxon 386	-0.356372	0.0490906	Age	1.81213
Veillonella tobetsuensis	-0.436239	0.0141523	Age	4.31443
Solobacterium moorei	-0.438257	0.0136623	Age	-0.0885415
Acinetobacter sp. 1564232	0.616399	0.000222218	NLR	8.76403
Proteus hauseri	0.589777	0.000479923	NLR	2.60464
Klebsiella sp. HMSC22F09	0.586963	0.000518607	NLR	4.30481
Citrobacter freundii complex sp. CFNIH12	0.58404	0.000561672	NLR	2.34734
Leclercia sp. LSNIH6	0.542068	0.00163314	NLR	4.54118
Cronobacter condimenti	0.515375	0.00300615	NLR	2.34409
Pseudomonas sp. ICMP 10191	0.500701	0.00411958	NLR	1.74722
Aeromonas sp. ARM81	0.490764	0.00506054	NLR	-0.0535705
Kosakonia sacchari	0.470209	0.00760197	NLR	1.2346
Pantoea sesami	0.460684	0.0091053	NLR	3.86813
Enterobacter sichuanensis	0.454541	0.0102025	NLR	2.77675
Kluyvera sp. Nf5	0.438865	0.0135175	NLR	-0.60337
Lelliottia jeotgali	0.425287	0.0170753	NLR	2.65034
Kosakonia sp. S29	0.42464	0.0172629	NLR	2.09691
Raoultella sp. BIGb0399	0.424582	0.0172797	NLR	3.6307
Citrobacter sp. MGH109	0.423543	0.0175842	NLR	0.271758
Superficieibacter electus	0.423228	0.0176774	NLR	2.56523
Escherichia sp. TW11588	0.422492	0.0178967	NLR	2.66736
Edwardsiella anguillarum	0.418743	0.0190498	NLR	0.126787
Enterobacteriaceae bacterium w17	0.417097	0.0195752	NLR	2.08588
Candidatus Hoaglandella endobia	0.408711	0.0224409	NLR	0.636178
Citrobacter rodentium	0.403065	0.024558	NLR	2.23092
Kosakonia radicincitans	0.401614	0.0251279	NLR	2.44583
Citrobacter sedlakii	0.395297	0.0277359	NLR	2.25621
Pantoea deleyi	0.394957	0.0278824	NLR	-0.369343
Serratia odorifera	0.39258	0.028924	NLR	0.816216
Kluyvera ascorbata	0.388951	0.0305751	NLR	2.39434
Burkholderia sp. Bp9125	0.387801	0.0311139	NLR	-0.449033
Kosakonia oryziphila	0.382653	0.0336216	NLR	1.68506
Arsenophonus endosymbiont of Bemisia tabaci	0.379877	0.0350401	NLR	-0.471921
Atlantibacter hermannii	0.378667	0.0356733	NLR	1.95077
Buttiauxella warmboldiae	0.378605	0.0357063	NLR	1.88162
Enterobacter sp. WCHEn045836	0.377209	0.0364486	NLR	1.18802
Haemophilus sp. HMSC61B11	0.375391	0.0374347	NLR	-0.316374
Candidatus Doolittlea endobia	0.373261	0.0386169	NLR	0.399032
Cedecea lapagei	0.373223	0.0386381	NLR	1.30549
Solemya elarraichensis gill symbiont	0.37297	0.0387805	NLR	-0.745445
Pseudoxanthomonas sp. SGT-18	0.372915	0.0388118	NLR	-1.31121
Escherichia fergusonii	0.37282	0.0388654	NLR	1.35975
Pantoea alhagi	0.371043	0.0398798	NLR	-0.15544
Acinetobacter tandoii	0.370804	0.0400179	NLR	0.421633
Plautia stali symbiont	0.367524	0.041951	NLR	1.35038
Erwinia psidii	0.367141	0.0421814	NLR	-0.667469
Stenotrophomonas chelatiphaga	0.360586	0.0462874	NLR	0.0131723
Metakosakonia sp. MRY16-398	0.358878	0.0474076	NLR	-0.00638611
Yersiniaceae bacterium 2015Iso6	0.357294	0.0484658	NLR	0.0836655
Klebsiella quasipneumoniae	0.355883	0.0494245	NLR	4.71695
Buttiauxella sp. 3AFRM03	0.355187	0.0499029	NLR	0.93073
Gemella massiliensis	-0.388027	0.0310071	NLR	-1.52249
Candidatus Saccharibacteria bacterium TM7_ EAM_G5_2_HOT_356	-0.393386	0.0285671	NLR	0.608156
Streptococcus bovimastitidis	-0.409719	0.0220791	NLR	-0.623005
Bulleidia extructa	-0.460329	0.00916593	NLR	-2.7631
Anaerotruncus sp. Marseille-P4302	-0.48271	0.00595268	NLR	-0.864922
Acinetobacter sp. 1564232	-0.400168	0.0257063	Lymphocytes	8.76403
Aeromonas sp. ARM81	-0.423931	0.01747	Lymphocytes	-0.0535705
Bulleidia extructa	0.408353	0.0225704	Lymphocytes	-2.7631
Citrobacter freundii complex sp. CFNIH12	-0.47471	0.00696832	Lymphocytes	2.34734
Haemophilus sp. HMSC61B11	-0.388939	0.0305803	Lymphocytes	-0.316374
Klebsiella sp. HMSC22F09	-0.455698	0.00998765	Lymphocytes	4.30481
Leclercia sp. LSNIH6	-0.492157	0.00491845	Lymphocytes	4.54118
Pantoea sesami	-0.384623	0.032643	Lymphocytes	3.86813
Proteus hauseri	-0.397861	0.0266517	Lymphocytes	2.60464
Pseudomonas sp. ICMP 10191	-0.446336	0.0118398	Lymphocytes	1.74722
